# Supplementary material for: (μ-Piperazine-1,4-dicarbodithioato-κ4 S,S′:S′′,S′′′)bis­[triphenyl­tin(IV)] dichloro­methane solvate
Source: Acta Crystallogr Sect E Struct Rep Online. 2008 Aug 16;64(Pt 9):m1177. doi: 10.1107/S1600536808025890 (PMC2960554; doi:10.1107/S1600536808025890)
Supplement: Supplementary file 1 [file e-64-m1177-sup1.cif]

##############################################################################
###                                                                        ###
###        Electronic paper (Acta Crystallographica Section E)             ###
###                                                                        ###
##############################################################################
#                                                                            #
# This CIF contains the data in a paper accepted for publication in Acta     #
# Crystallographica Section E. It conforms to the requirements of Notes      #
# for Authors for Section E, and has been peer reviewed under the auspices   #
# of the IUCr Commission on Journals.                                        #
#                                                                            #
# Full details of the Crystallographic Information File format               #
# are given in the paper "The Crystallographic Information File (CIF):       #
# a New Standard Archive File for Crystallography" by S. R. Hall, F. H.      #
# Allen and I. D. Brown [Acta Cryst. (1991), A47, 655-685].                  #
#                                                                            #
# The current version of the core CIF dictionary is obtainable from          #
# ftp://ftp.iucr.org/pub/cif_core.dic. The current version number is 2.4.    #
#                                                                            #
# Software is freely available for graphical display of the structure(s) in  #
# this CIF.  For information consult the CIF home page http://www.iucr.org/  #
# cif/home.html                                                              #
#                                                                            #
# This file may be used for bona fide research purposes within the           #
# scientific community so long as proper attribution is given to the journal # 
# article from which it was obtained.                                        #
#                                                                            #
##############################################################################
                                             
data_global
_audit_creation_method     SHELXL-97
_journal_date_recd_electronic     2008-08-01
_journal_date_accepted     2008-08-11
_journal_name_full     'Acta Crystallographica, Section E'
_journal_year     2008
_journal_volume     64
_journal_issue      9
_journal_page_first     m1177
_journal_page_last     m1177
_journal_paper_category     QM
_journal_coeditor_code     NG2481
_publ_contact_author_name     'Edward R. T. Tiekink'
_publ_contact_author_address
;
Department of Chemistry
University of Texas
One UTSA Circle
San Antonio
TX 78249-0698
USA
;
_publ_contact_author_email     edward.tiekink@utsa.edu
_publ_contact_author_fax     '1 210 458 7428'
_publ_contact_author_phone     '1 210 458 5774'
_publ_section_title
;\
(\m-Piperazine-1,4-dicarbodithioto-\k^4^<i>S</i>,<i>S</i>':<i>S</i>'',\
<i>S</i>''')bis[triphenyltin(IV)] dichloromethane solvate
;
loop_
    _publ_author_name
    _publ_author_address
    'Poplaukhin, Pavel'
;
Department of Chemistry
University of Texas at San Antonio
One UTSA Circle
San Antonio
TX 78249-0698
USA
;
    'Tiekink, Edward R. T.'
;
Department of Chemistry
University of Texas at San Antonio
One UTSA Circle
San Antonio
TX 78249-0698
USA
;
data_I
_audit_creation_method     SHELXL97
_chemical_name_systematic
;
(\m-Piperazine-1,4-dicarbodithioto-
\k^4^<i>S</i>,<i>S</i>':<i>S</i>'',<i>S</i>''')bis[triphenyltin(IV)]
dichloromethane solvate
;
_chemical_name_common     ?
_chemical_formula_moiety     'C42 H38 N2 S4 Sn2 , C H2 Cl2'
_chemical_formula_sum     'C43 H40 Cl2 N2 S4 Sn2'
_chemical_formula_iupac     '[Sn2 (C6 H5)6 (C6 H8 N2 S4)] , C H2 Cl2'
_chemical_formula_weight     1021.37
_chemical_melting_point     ?
_symmetry_cell_setting     monoclinic
_symmetry_space_group_name_H-M     'P 21/c'
_symmetry_space_group_name_Hall     '-P 2ybc'
loop_
    _symmetry_equiv_pos_as_xyz
    'x, y, z'
    '-x, y+1/2, -z+1/2'
    '-x, -y, -z'
    'x, -y-1/2, z-1/2'
_cell_length_a     14.681(5)
_cell_length_b     10.758(3)
_cell_length_c     13.470(4)
_cell_angle_alpha     90
_cell_angle_beta     90.379(6)
_cell_angle_gamma     90
_cell_volume     2127.3(11)
_cell_formula_units_Z     2
_cell_measurement_reflns_used     13756
_cell_measurement_theta_min     2.4
_cell_measurement_theta_max     40.7
_cell_measurement_temperature     98(2)
_exptl_crystal_description     plate
_exptl_crystal_colour     colourless
_exptl_crystal_size_max     0.35
_exptl_crystal_size_mid     0.15
_exptl_crystal_size_min     0.015
_exptl_crystal_density_diffrn     1.594
_exptl_crystal_density_meas     ?
_exptl_crystal_density_method     'not measured'
_exptl_crystal_F_000     1020
_exptl_absorpt_coefficient_mu     1.529
_exptl_absorpt_correction_type     multi-scan
_exptl_absorpt_process_details     '(ABSCOR; Higashi, 1995)'
_exptl_absorpt_correction_T_min     0.354
_exptl_absorpt_correction_T_max     1
_exptl_special_details
;
;
_diffrn_ambient_temperature     98(2)
_diffrn_radiation_type     MoK\a
_diffrn_radiation_wavelength     0.71069
_diffrn_radiation_source     'fine-focus sealed tube'
_diffrn_radiation_monochromator     graphite
_diffrn_measurement_device_type     'Rigaku AFC12\k/SATURN724'
_diffrn_measurement_method     \w
_diffrn_detector_area_resol_mean     ?
_diffrn_reflns_number     14400
_diffrn_reflns_av_R_equivalents     0.048
_diffrn_reflns_av_sigmaI/netI     0.047
_diffrn_reflns_theta_min     2.4
_diffrn_reflns_theta_max     26.5
_diffrn_reflns_theta_full     26.5
_diffrn_measured_fraction_theta_max     0.994
_diffrn_measured_fraction_theta_full     0.994
_diffrn_reflns_limit_h_min     -17
_diffrn_reflns_limit_h_max     18
_diffrn_reflns_limit_k_min     -13
_diffrn_reflns_limit_k_max     13
_diffrn_reflns_limit_l_min     -16
_diffrn_reflns_limit_l_max     16
_diffrn_standards_number     0
_diffrn_standards_interval_count     0
_diffrn_standards_interval_time     ?
_diffrn_standards_decay_%     <1
_refine_special_details
;
 Refinement of F^2^ against ALL reflections.  The weighted R-factor wR and
 goodness of fit S are based on F^2^, conventional R-factors R are based
 on F, with F set to zero for negative F^2^. The threshold expression of
 F^2^ > 2sigma(F^2^) is used only for calculating R-factors(gt) etc. and is
 not relevant to the choice of reflections for refinement.  R-factors based
 on F^2^ are statistically about twice as large as those based on F, and R-
 factors based on ALL data will be even larger.
;
_reflns_number_total     4389
_reflns_number_gt     4021
_reflns_threshold_expression     I>2\s(I)
_refine_ls_structure_factor_coef     Fsqd
_refine_ls_matrix_type     full
_refine_ls_R_factor_all     0.056
_refine_ls_R_factor_gt     0.048
_refine_ls_wR_factor_gt     0.106
_refine_ls_wR_factor_ref     0.113
_refine_ls_goodness_of_fit_ref     1.10
_refine_ls_restrained_S_all     1.10
_refine_ls_number_reflns     4389
_refine_ls_number_parameters     244
_refine_ls_number_restraints     0
_refine_ls_hydrogen_treatment     constr
_refine_ls_weighting_scheme     calc
_refine_ls_weighting_details
         'calc w = 1/[\s^2^(Fo^2^)+(0.04P)^2^+8.4194P] where P=(Fo^2^+2Fc^2^)/3'
_atom_sites_solution_hydrogens     geom
_atom_sites_solution_primary     direct
_atom_sites_solution_secondary     difmap
_refine_ls_shift/su_max     0.001
_refine_ls_shift/su_mean     0.000
_refine_diff_density_max     0.77
_refine_diff_density_min     -1.12
_refine_ls_extinction_method     none
_refine_ls_extinction_coef     ?
loop_
    _atom_type_symbol
    _atom_type_description
    _atom_type_scat_dispersion_real
    _atom_type_scat_dispersion_imag
    _atom_type_scat_source
    'C' 'C' 0.0033 0.0016
                         'International Tables Vol C Tables 4.2.6.8 and 6.1.1.4'
    'H' 'H' 0.0000 0.0000
                         'International Tables Vol C Tables 4.2.6.8 and 6.1.1.4'
    'N' 'N' 0.0061 0.0033
                         'International Tables Vol C Tables 4.2.6.8 and 6.1.1.4'
    'S' 'S' 0.1246 0.1234
                         'International Tables Vol C Tables 4.2.6.8 and 6.1.1.4'
    'Sn' 'Sn' -0.6537 1.4246
                         'International Tables Vol C Tables 4.2.6.8 and 6.1.1.4'
    'Cl' 'Cl' 0.1484 0.1585
                         'International Tables Vol C Tables 4.2.6.8 and 6.1.1.4'
_computing_data_collection     'CrystalClear (Rigaku/MSC, 2005)'
_computing_cell_refinement     'CrystalClear (Rigaku/MSC, 2005)'
_computing_data_reduction     'CrystalClear (Rigaku/MSC, 2005)'
_computing_structure_solution     'SHELXS97 (Sheldrick, 2008)'
_computing_structure_refinement     'SHELXL97 (Sheldrick, 2008)'
_computing_molecular_graphics     'ORTEPII (Johnson, 1976)'
_computing_publication_material     'SHELXL97 (Sheldrick, 2008'
loop_
    _atom_site_type_symbol
    _atom_site_label
    _atom_site_fract_x
    _atom_site_fract_y
    _atom_site_fract_z
    _atom_site_U_iso_or_equiv
    _atom_site_adp_type
    _atom_site_calc_flag
    _atom_site_refinement_flags
    _atom_site_occupancy
    _atom_site_disorder_assembly
    _atom_site_disorder_group
    Sn Sn 0.23132(2) 0.37950(3) 0.17164(2) 0.02056(11) Uani d . 1 . .
    S S1 0.10733(8) 0.32408(10) 0.28651(9) 0.0237(3) Uani d . 1 . .
    S S2 0.12861(8) 0.59723(11) 0.26696(9) 0.0244(3) Uani d . 1 . .
    N N1 0.0190(3) 0.4872(4) 0.3970(3) 0.0250(9) Uani d . 1 . .
    C C1 0.0795(3) 0.4757(4) 0.3239(3) 0.0228(9) Uani d . 1 . .
    C C2 -0.0077(3) 0.6087(4) 0.4381(4) 0.0264(11) Uani d . 1 . .
    H H2A -0.0745 0.6193 0.4320 0.032 Uiso calc R 1 . .
    H H2B 0.0220 0.6761 0.4002 0.032 Uiso calc R 1 . .
    C C3 0.0208(3) 0.6161(4) 0.5471(4) 0.0260(10) Uani d . 1 . .
    H H3A 0.0880 0.6128 0.5525 0.031 Uiso calc R 1 . .
    H H3B 0.0001 0.6961 0.5756 0.031 Uiso calc R 1 . .
    C C4 0.2559(3) 0.1881(4) 0.1326(3) 0.0212(9) Uani d . 1 . .
    C C5 0.2678(3) 0.1546(5) 0.0335(4) 0.0238(10) Uani d . 1 . .
    H H5 0.2690 0.2174 -0.0160 0.029 Uiso calc R 1 . .
    C C6 0.2780(3) 0.0316(5) 0.0060(4) 0.0284(11) Uani d . 1 . .
    H H6 0.2846 0.0103 -0.0620 0.034 Uiso calc R 1 . .
    C C7 0.2785(3) -0.0610(4) 0.0782(4) 0.0284(11) Uani d . 1 . .
    H H7 0.2869 -0.1453 0.0596 0.034 Uiso calc R 1 . .
    C C8 0.2666(4) -0.0303(5) 0.1768(4) 0.0320(12) Uani d . 1 . .
    H H8 0.2664 -0.0936 0.2259 0.038 Uiso calc R 1 . .
    C C9 0.2549(3) 0.0934(4) 0.2042(4) 0.0270(10) Uani d . 1 . .
    H H9 0.2462 0.1139 0.2721 0.032 Uiso calc R 1 . .
    C C10 0.1869(3) 0.4710(4) 0.0402(3) 0.0231(10) Uani d . 1 . .
    C C11 0.2262(4) 0.5821(5) 0.0088(4) 0.0413(14) Uani d . 1 . .
    H H11 0.2767 0.6157 0.0442 0.050 Uiso calc R 1 . .
    C C12 0.1920(4) 0.6440(5) -0.0742(5) 0.0424(15) Uani d . 1 . .
    H H12 0.2184 0.7205 -0.0944 0.051 Uiso calc R 1 . .
    C C13 0.1199(4) 0.5948(4) -0.1273(4) 0.0272(10) Uani d . 1 . .
    H H13 0.0966 0.6377 -0.1836 0.033 Uiso calc R 1 . .
    C C14 0.0818(4) 0.4841(5) -0.0989(4) 0.0344(12) Uani d . 1 . .
    H H14 0.0324 0.4497 -0.1356 0.041 Uiso calc R 1 . .
    C C15 0.1166(4) 0.4223(5) -0.0151(4) 0.0307(11) Uani d . 1 . .
    H H15 0.0908 0.3449 0.0038 0.037 Uiso calc R 1 . .
    C C16 0.3474(3) 0.4550(4) 0.2475(4) 0.0238(10) Uani d . 1 . .
    C C17 0.4094(3) 0.3737(5) 0.2921(4) 0.0297(11) Uani d . 1 . .
    H H17 0.4011 0.2865 0.2860 0.036 Uiso calc R 1 . .
    C C18 0.4830(4) 0.4199(5) 0.3453(4) 0.0369(12) Uani d . 1 . .
    H H18 0.5247 0.3640 0.3759 0.044 Uiso calc R 1 . .
    C C19 0.4966(4) 0.5477(5) 0.3543(4) 0.0378(13) Uani d . 1 . .
    H H19 0.5475 0.5791 0.3904 0.045 Uiso calc R 1 . .
    C C20 0.4352(3) 0.6280(5) 0.3103(4) 0.0308(11) Uani d . 1 . .
    H H20 0.4439 0.7151 0.3165 0.037 Uiso calc R 1 . .
    C C21 0.3608(3) 0.5833(4) 0.2570(4) 0.0247(10) Uani d . 1 . .
    H H21 0.3191 0.6397 0.2270 0.030 Uiso calc R 1 . .
    C C22 0.5409(12) 0.0134(14) 0.5721(11) 0.066(4) Uani d P 0.50 . .
    H H22A 0.6046 0.0434 0.5764 0.080 Uiso calc PR 0.50 . .
    H H22B 0.5172 0.0006 0.6400 0.080 Uiso calc PR 0.50 . .
    Cl Cl1 0.4667(2) 0.1259(2) 0.4994(2) 0.0958(9) Uani d . 1 . .
loop_
    _atom_site_aniso_label
    _atom_site_aniso_U_11
    _atom_site_aniso_U_22
    _atom_site_aniso_U_33
    _atom_site_aniso_U_12
    _atom_site_aniso_U_13
    _atom_site_aniso_U_23
    Sn 0.02652(19) 0.01628(17) 0.01887(18) -0.00089(12) -0.00114(13) 0.00000(11)
    S1 0.0281(6) 0.0167(5) 0.0263(6) -0.0002(4) 0.0029(5) -0.0026(4)
    S2 0.0294(6) 0.0191(5) 0.0247(6) 0.0000(5) 0.0020(5) -0.0025(4)
    N1 0.027(2) 0.0180(19) 0.030(2) 0.0038(16) 0.0035(17) 0.0006(16)
    C1 0.024(2) 0.023(2) 0.021(2) 0.0046(18) -0.0024(18) -0.0055(18)
    C2 0.025(2) 0.019(2) 0.035(3) 0.0045(18) 0.010(2) -0.0009(19)
    C3 0.024(2) 0.018(2) 0.036(3) 0.0017(18) 0.007(2) -0.001(2)
    C4 0.026(2) 0.015(2) 0.023(2) 0.0014(17) 0.0030(18) -0.0032(17)
    C5 0.024(2) 0.027(2) 0.021(2) 0.0037(19) 0.0010(18) -0.0005(19)
    C6 0.032(3) 0.030(3) 0.023(3) 0.001(2) -0.001(2) -0.008(2)
    C7 0.029(3) 0.018(2) 0.038(3) -0.0012(19) -0.002(2) -0.007(2)
    C8 0.043(3) 0.021(2) 0.032(3) 0.001(2) 0.007(2) 0.006(2)
    C9 0.035(3) 0.024(2) 0.022(2) 0.001(2) 0.003(2) 0.0007(19)
    C10 0.032(2) 0.018(2) 0.019(2) 0.0025(18) 0.0003(19) -0.0009(17)
    C11 0.057(4) 0.033(3) 0.034(3) -0.019(3) -0.024(3) 0.012(2)
    C12 0.060(4) 0.029(3) 0.039(3) -0.014(3) -0.013(3) 0.013(2)
    C13 0.041(3) 0.022(2) 0.019(2) 0.006(2) -0.001(2) -0.0006(19)
    C14 0.039(3) 0.029(3) 0.035(3) -0.004(2) -0.016(2) 0.002(2)
    C15 0.038(3) 0.024(2) 0.030(3) -0.007(2) -0.009(2) 0.003(2)
    C16 0.018(2) 0.027(2) 0.026(3) -0.0031(18) -0.0007(18) -0.0023(19)
    C17 0.028(3) 0.031(3) 0.030(3) 0.001(2) -0.004(2) 0.001(2)
    C18 0.029(3) 0.036(3) 0.045(3) 0.002(2) -0.006(2) 0.004(3)
    C19 0.032(3) 0.040(3) 0.041(3) -0.011(2) -0.005(2) -0.005(3)
    C20 0.026(3) 0.032(3) 0.034(3) -0.009(2) -0.002(2) -0.003(2)
    C21 0.023(2) 0.023(2) 0.027(3) -0.0027(19) 0.0017(19) 0.0021(19)
    C22 0.102(12) 0.050(8) 0.048(9) 0.001(8) 0.023(8) 0.001(7)
    Cl1 0.155(3) 0.0477(11) 0.0854(17) 0.0173(13) 0.0274(17) 0.0024(11)
_geom_special_details
;
 All esds (except the esd in the dihedral angle between two l.s. planes)
 are estimated using the full covariance matrix.  The cell esds are taken
 into account individually in the estimation of esds in distances, angles
 and torsion angles; correlations between esds in cell parameters are only
 used when they are defined by crystal symmetry.  An approximate (isotropic)
 treatment of cell esds is used for estimating esds involving l.s. planes.
;
loop_
    _geom_bond_atom_site_label_1
    _geom_bond_atom_site_label_2
    _geom_bond_site_symmetry_2
    _geom_bond_distance
    _geom_bond_publ_flag
    Sn C10 . 2.125(5) ?
    Sn C16 . 2.141(5) ?
    Sn C4 . 2.157(4) ?
    Sn S1 . 2.4699(13) ?
    Sn S2 . 3.0715(13) ?
    S1 C1 . 1.756(5) ?
    S2 C1 . 1.680(5) ?
    N1 C1 . 1.337(6) ?
    N1 C3 3_566 1.466(6) ?
    N1 C2 . 1.473(6) ?
    C2 C3 . 1.527(7) ?
    C2 H2A . 0.9900 ?
    C2 H2B . 0.9900 ?
    C3 N1 3_566 1.466(6) ?
    C3 H3A . 0.9900 ?
    C3 H3B . 0.9900 ?
    C4 C5 . 1.394(6) ?
    C4 C9 . 1.403(7) ?
    C5 C6 . 1.382(7) ?
    C5 H5 . 0.9500 ?
    C6 C7 . 1.392(7) ?
    C6 H6 . 0.9500 ?
    C7 C8 . 1.380(7) ?
    C7 H7 . 0.9500 ?
    C8 C9 . 1.392(7) ?
    C8 H8 . 0.9500 ?
    C9 H9 . 0.9500 ?
    C10 C15 . 1.373(7) ?
    C10 C11 . 1.394(7) ?
    C11 C12 . 1.392(8) ?
    C11 H11 . 0.9500 ?
    C12 C13 . 1.378(8) ?
    C12 H12 . 0.9500 ?
    C13 C14 . 1.370(7) ?
    C13 H13 . 0.9500 ?
    C14 C15 . 1.403(7) ?
    C14 H14 . 0.9500 ?
    C15 H15 . 0.9500 ?
    C16 C17 . 1.396(7) ?
    C16 C21 . 1.400(7) ?
    C17 C18 . 1.385(7) ?
    C17 H17 . 0.9500 ?
    C18 C19 . 1.395(8) ?
    C18 H18 . 0.9500 ?
    C19 C20 . 1.380(8) ?
    C19 H19 . 0.9500 ?
    C20 C21 . 1.389(7) ?
    C20 H20 . 0.9500 ?
    C21 H21 . 0.9500 ?
    C22 Cl1 3_656 1.784(15) ?
    C22 Cl1 . 1.896(16) ?
    C22 H22A . 0.9900 ?
    C22 H22B . 0.9900 ?
    Cl1 C22 3_656 1.784(15) ?
loop_
    _geom_angle_atom_site_label_1
    _geom_angle_atom_site_label_2
    _geom_angle_atom_site_label_3
    _geom_angle_site_symmetry_1
    _geom_angle_site_symmetry_3
    _geom_angle
    _geom_angle_publ_flag
    C10 Sn C16 . . 117.43(18) ?
    C10 Sn C4 . . 106.86(18) ?
    C16 Sn C4 . . 110.16(18) ?
    C10 Sn S1 . . 114.23(13) ?
    C16 Sn S1 . . 112.36(13) ?
    C4 Sn S1 . . 92.74(12) ?
    C10 Sn S2 . . 81.15(12) ?
    C16 Sn S2 . . 84.41(13) ?
    C4 Sn S2 . . 156.03(12) ?
    S1 Sn S2 . . 63.66(4) ?
    C1 S1 Sn . . 97.41(16) ?
    C1 S2 Sn . . 79.09(16) ?
    C1 N1 C3 . 3_566 125.3(4) ?
    C1 N1 C2 . . 122.6(4) ?
    C3 N1 C2 3_566 . 111.8(4) ?
    N1 C1 S2 . . 123.6(4) ?
    N1 C1 S1 . . 117.0(4) ?
    S2 C1 S1 . . 119.4(3) ?
    N1 C2 C3 . . 109.6(4) ?
    N1 C2 H2A . . 109.7 ?
    C3 C2 H2A . . 109.7 ?
    N1 C2 H2B . . 109.7 ?
    C3 C2 H2B . . 109.7 ?
    H2A C2 H2B . . 108.2 ?
    N1 C3 C2 3_566 . 110.3(4) ?
    N1 C3 H3A 3_566 . 109.6 ?
    C2 C3 H3A . . 109.6 ?
    N1 C3 H3B 3_566 . 109.6 ?
    C2 C3 H3B . . 109.6 ?
    H3A C3 H3B . . 108.1 ?
    C5 C4 C9 . . 118.2(4) ?
    C5 C4 Sn . . 120.2(3) ?
    C9 C4 Sn . . 121.5(3) ?
    C6 C5 C4 . . 121.2(5) ?
    C6 C5 H5 . . 119.4 ?
    C4 C5 H5 . . 119.4 ?
    C5 C6 C7 . . 119.8(5) ?
    C5 C6 H6 . . 120.1 ?
    C7 C6 H6 . . 120.1 ?
    C8 C7 C6 . . 120.1(5) ?
    C8 C7 H7 . . 120.0 ?
    C6 C7 H7 . . 120.0 ?
    C7 C8 C9 . . 120.0(5) ?
    C7 C8 H8 . . 120.0 ?
    C9 C8 H8 . . 120.0 ?
    C8 C9 C4 . . 120.6(5) ?
    C8 C9 H9 . . 119.7 ?
    C4 C9 H9 . . 119.7 ?
    C15 C10 C11 . . 118.3(5) ?
    C15 C10 Sn . . 120.1(4) ?
    C11 C10 Sn . . 121.7(4) ?
    C12 C11 C10 . . 120.4(5) ?
    C12 C11 H11 . . 119.8 ?
    C10 C11 H11 . . 119.8 ?
    C13 C12 C11 . . 120.3(5) ?
    C13 C12 H12 . . 119.9 ?
    C11 C12 H12 . . 119.9 ?
    C14 C13 C12 . . 120.2(5) ?
    C14 C13 H13 . . 119.9 ?
    C12 C13 H13 . . 119.9 ?
    C13 C14 C15 . . 119.3(5) ?
    C13 C14 H14 . . 120.4 ?
    C15 C14 H14 . . 120.4 ?
    C10 C15 C14 . . 121.6(5) ?
    C10 C15 H15 . . 119.2 ?
    C14 C15 H15 . . 119.2 ?
    C17 C16 C21 . . 119.2(5) ?
    C17 C16 Sn . . 118.9(4) ?
    C21 C16 Sn . . 121.9(4) ?
    C18 C17 C16 . . 120.2(5) ?
    C18 C17 H17 . . 119.9 ?
    C16 C17 H17 . . 119.9 ?
    C17 C18 C19 . . 120.6(5) ?
    C17 C18 H18 . . 119.7 ?
    C19 C18 H18 . . 119.7 ?
    C20 C19 C18 . . 119.1(5) ?
    C20 C19 H19 . . 120.4 ?
    C18 C19 H19 . . 120.4 ?
    C19 C20 C21 . . 121.0(5) ?
    C19 C20 H20 . . 119.5 ?
    C21 C20 H20 . . 119.5 ?
    C20 C21 C16 . . 119.8(5) ?
    C20 C21 H21 . . 120.1 ?
    C16 C21 H21 . . 120.1 ?
    Cl1 C22 Cl1 3_656 . 102.9(8) ?
    Cl1 C22 H22A 3_656 . 111.2 ?
    Cl1 C22 H22A . . 111.2 ?
    Cl1 C22 H22B 3_656 . 111.2 ?
    Cl1 C22 H22B . . 111.2 ?
    H22A C22 H22B . . 109.1 ?
    C22 Cl1 C22 3_656 . 77.1(8) ?
loop_
    _geom_torsion_atom_site_label_1
    _geom_torsion_atom_site_label_2
    _geom_torsion_atom_site_label_3
    _geom_torsion_atom_site_label_4
    _geom_torsion_site_symmetry_1
    _geom_torsion_site_symmetry_2
    _geom_torsion_site_symmetry_3
    _geom_torsion_site_symmetry_4
    _geom_torsion
    _geom_torsion_publ_flag
    C10 Sn S1 C1 . . . . -69.6(2) ?
    C16 Sn S1 C1 . . . . 67.4(2) ?
    C4 Sn S1 C1 . . . . -179.5(2) ?
    S2 Sn S1 C1 . . . . -3.88(16) ?
    C10 Sn S2 C1 . . . . 126.8(2) ?
    C16 Sn S2 C1 . . . . -114.3(2) ?
    C4 Sn S2 C1 . . . . 15.0(4) ?
    S1 Sn S2 C1 . . . . 4.10(17) ?
    C3 N1 C1 S2 3_566 . . . -175.8(4) ?
    C2 N1 C1 S2 . . . . -2.8(7) ?
    C3 N1 C1 S1 3_566 . . . 4.6(7) ?
    C2 N1 C1 S1 . . . . 177.6(4) ?
    Sn S2 C1 N1 . . . . 174.5(4) ?
    Sn S2 C1 S1 . . . . -5.9(2) ?
    Sn S1 C1 N1 . . . . -173.0(3) ?
    Sn S1 C1 S2 . . . . 7.3(3) ?
    C1 N1 C2 C3 . . . . -116.5(5) ?
    C3 N1 C2 C3 3_566 . . . 57.4(5) ?
    N1 C2 C3 N1 . . . 3_566 -56.4(5) ?
    C10 Sn C4 C5 . . . . 18.7(4) ?
    C16 Sn C4 C5 . . . . -110.0(4) ?
    S1 Sn C4 C5 . . . . 135.0(4) ?
    S2 Sn C4 C5 . . . . 125.3(3) ?
    C10 Sn C4 C9 . . . . -157.4(4) ?
    C16 Sn C4 C9 . . . . 74.0(4) ?
    S1 Sn C4 C9 . . . . -41.1(4) ?
    S2 Sn C4 C9 . . . . -50.8(6) ?
    C9 C4 C5 C6 . . . . 0.3(7) ?
    Sn C4 C5 C6 . . . . -175.9(4) ?
    C4 C5 C6 C7 . . . . -1.4(7) ?
    C5 C6 C7 C8 . . . . 1.6(8) ?
    C6 C7 C8 C9 . . . . -0.5(8) ?
    C7 C8 C9 C4 . . . . -0.6(8) ?
    C5 C4 C9 C8 . . . . 0.7(7) ?
    Sn C4 C9 C8 . . . . 176.9(4) ?
    C16 Sn C10 C15 . . . . 175.8(4) ?
    C4 Sn C10 C15 . . . . 51.5(4) ?
    S1 Sn C10 C15 . . . . -49.5(4) ?
    S2 Sn C10 C15 . . . . -105.3(4) ?
    C16 Sn C10 C11 . . . . -5.6(5) ?
    C4 Sn C10 C11 . . . . -129.8(5) ?
    S1 Sn C10 C11 . . . . 129.2(4) ?
    S2 Sn C10 C11 . . . . 73.4(4) ?
    C15 C10 C11 C12 . . . . 2.7(9) ?
    Sn C10 C11 C12 . . . . -176.0(5) ?
    C10 C11 C12 C13 . . . . -1.2(10) ?
    C11 C12 C13 C14 . . . . -0.4(9) ?
    C12 C13 C14 C15 . . . . 0.5(8) ?
    C11 C10 C15 C14 . . . . -2.6(8) ?
    Sn C10 C15 C14 . . . . 176.1(4) ?
    C13 C14 C15 C10 . . . . 1.1(8) ?
    C10 Sn C16 C17 . . . . -143.2(4) ?
    C4 Sn C16 C17 . . . . -20.6(4) ?
    S1 Sn C16 C17 . . . . 81.2(4) ?
    S2 Sn C16 C17 . . . . 139.8(4) ?
    C10 Sn C16 C21 . . . . 39.4(5) ?
    C4 Sn C16 C21 . . . . 162.0(4) ?
    S1 Sn C16 C21 . . . . -96.1(4) ?
    S2 Sn C16 C21 . . . . -37.6(4) ?
    C21 C16 C17 C18 . . . . 0.2(8) ?
    Sn C16 C17 C18 . . . . -177.2(4) ?
    C16 C17 C18 C19 . . . . -0.5(9) ?
    C17 C18 C19 C20 . . . . 0.6(9) ?
    C18 C19 C20 C21 . . . . -0.4(9) ?
    C19 C20 C21 C16 . . . . 0.0(8) ?
    C17 C16 C21 C20 . . . . 0.0(7) ?
    Sn C16 C21 C20 . . . . 177.4(4) ?
    Cl1 C22 Cl1 C22 3_656 . . 3_656 0.000(2) ?
