# Supplementary material for: (μ-Piperazine-1,4-dicarbodithioato-κ4 S,S′:S′′,S′′′)bis­[triphenyl­tin(IV)] dichloro­methane solvate
Source: Acta Crystallogr Sect E Struct Rep Online. 2008 Aug 16;64(Pt 9):m1177. doi: 10.1107/S1600536808025890 (PMC2960554; doi:10.1107/S1600536808025890)
Supplement: Supplementary file 2 [file e-64-m1177-Isup2.hkl]

# 
# h,k,l, Fc-squared, Fo-squared, sigma(Fo-squared) and status flag 
# 
data_I
_shelx_title '  _110' 
_shelx_refln_list_code          4 
_shelx_F_calc_maximum      342.73 
_exptl_crystal_F_000      1020.00 
_reflns_d_resolution_high  0.7965 
 
loop_ 
 _symmetry_equiv_pos_as_xyz 
 'x, y, z' 
 '-x, y+1/2, -z+1/2' 
 '-x, -y, -z' 
 'x, -y-1/2, z-1/2' 
 
_cell_length_a    14.6810 
_cell_length_b    10.7576 
_cell_length_c    13.4702 
_cell_angle_alpha  90.000 
_cell_angle_beta   90.379 
_cell_angle_gamma  90.000 
 
_shelx_F_squared_multiplier     1.000 
 
loop_ 
 _refln_index_h 
 _refln_index_k 
 _refln_index_l 
 _refln_F_squared_calc 
 _refln_F_squared_meas 
 _refln_F_squared_sigma 
 _refln_observed_status 
   2   0   0    17451.55    17273.26    141.72 o 
   3   0   0    20227.96    18500.57    196.74 o 
   4   0   0    42513.32    39347.81    455.73 o 
   5   0   0     1061.92      846.34     34.51 o 
   6   0   0    25367.13    25281.17    339.45 o 
   7   0   0     2233.70     1922.96    106.67 o 
   8   0   0    32101.76    30743.19   1149.80 o 
   9   0   0    19606.19    19156.64    345.19 o 
  10   0   0      159.37      102.27     16.82 o 
  11   0   0     2340.50     1662.64    253.23 o 
  12   0   0       66.89       16.45     26.79 o 
  13   0   0      278.14      436.11     63.97 o 
  14   0   0       20.90       36.18     21.18 o 
  15   0   0     1848.37     1759.32    197.88 o 
  16   0   0       22.66       60.07     21.20 o 
  17   0   0     2315.58     2541.20    210.70 o 
  18   0   0      456.71      434.44     89.19 o 
   2   1   0      300.33      280.39      9.83 o 
   3   1   0     7806.64     7922.41    123.56 o 
   4   1   0      982.12      656.37     20.04 o 
   5   1   0    20471.14    18989.68    221.01 o 
   6   1   0      694.22      680.91     27.54 o 
   7   1   0     9902.47     9646.07    144.25 o 
   8   1   0     8439.19     7661.11    196.15 o 
   9   1   0     1301.22     1034.84    202.29 o 
  10   1   0     1540.94     1661.22    173.09 o 
  11   1   0      157.20      175.91     35.66 o 
  12   1   0     1557.52     1600.62    139.63 o 
  13   1   0     1707.12     1487.71    192.68 o 
  14   1   0     1597.38     1664.74    239.14 o 
  15   1   0        1.39        5.09     13.44 o 
  16   1   0     1868.57     1957.58    156.85 o 
  17   1   0      806.34      756.77    110.72 o 
  18   1   0      182.34      145.92     51.82 o 
   0   2   0    42197.36    45896.04    749.39 o 
   1   2   0      182.10      130.83     11.87 o 
   2   2   0       13.30       79.19      9.78 o 
   3   2   0       86.37       71.33      6.08 o 
   4   2   0     2022.26     1732.81     43.99 o 
   5   2   0      458.61      422.72     23.01 o 
   6   2   0      310.65      304.41     16.13 o 
   7   2   0      144.09      140.60      8.07 o 
   8   2   0      308.48      301.52     26.22 o 
   9   2   0      147.02       98.79     25.32 o 
  10   2   0       37.50       68.88     15.61 o 
  11   2   0       24.56       22.92     11.88 o 
  12   2   0        6.84       19.33     12.16 o 
  13   2   0        0.30        8.41     10.14 o 
  14   2   0      731.47      656.85     88.09 o 
  15   2   0       85.68       97.24     28.97 o 
  16   2   0        0.64       76.54     24.19 o 
  17   2   0        0.43       14.13     20.48 o 
  18   2   0       42.57       50.98     19.81 o 
   1   3   0     6212.33     5736.55     77.43 o 
   2   3   0      672.21      578.80     29.59 o 
   3   3   0    10838.61    10857.51    107.82 o 
   4   3   0     4471.71     3861.00     47.63 o 
   5   3   0    19460.05    18423.01    129.23 o 
   6   3   0     7544.08     7151.61     78.98 o 
   7   3   0      433.71      395.22     24.26 o 
   8   3   0     7462.09     7491.89    113.95 o 
   9   3   0      339.32      252.95     35.27 o 
  10   3   0      958.83     1101.85    111.72 o 
  11   3   0     1094.79     1217.29     95.78 o 
  12   3   0     4195.84     4691.10    230.41 o 
  13   3   0     1195.84     1133.36     70.46 o 
  14   3   0     2833.69     3540.91    155.34 o 
  15   3   0      353.65      300.10     52.39 o 
  16   3   0     1283.53     1259.90    144.91 o 
  17   3   0      408.98      465.19     83.17 o 
   0   4   0    82605.58    79093.83    918.51 o 
   1   4   0       10.32       21.70      9.67 o 
   2   4   0    11344.05    11788.83    120.09 o 
   3   4   0    13076.70    12082.16    121.93 o 
   4   4   0    10978.35    10445.51    109.09 o 
   5   4   0     3851.89     3936.71     64.55 o 
   6   4   0     9197.05     9157.19    121.90 o 
   7   4   0     1843.00     1792.57     57.39 o 
   8   4   0    11148.15    11275.33    135.11 o 
   9   4   0    15882.36    17544.39    168.34 o 
  10   4   0     1248.76     1367.65    112.91 o 
  11   4   0     9251.21     9535.63    846.35 o 
  12   4   0       94.56       92.33     31.27 o 
  13   4   0     2553.84     2954.34    145.25 o 
  14   4   0        0.61       54.33     22.16 o 
  15   4   0     1997.88     2189.04    129.22 o 
  16   4   0        0.98       23.94     17.60 o 
  17   4   0     2405.69     2735.58    163.51 o 
   1   5   0     9963.08     9351.06    126.17 o 
   2   5   0       82.60      105.68     19.11 o 
   3   5   0     5837.47     5996.18     87.10 o 
   4   5   0     1351.38     1256.74     43.31 o 
   5   5   0     6764.01     6485.89    116.78 o 
   6   5   0        2.02       39.04      8.62 o 
   7   5   0     8031.22     8299.39    140.30 o 
   8   5   0     2761.80     2817.85     81.92 o 
   9   5   0     2116.90     2304.59     80.44 o 
  10   5   0     1987.41     2014.73     76.97 o 
  11   5   0        2.02       29.56      8.69 o 
  12   5   0     1672.69     1858.11    299.68 o 
  13   5   0       41.17       78.71     25.22 o 
  14   5   0      703.26      776.51     95.33 o 
  15   5   0       18.40       56.97     35.02 o 
  16   5   0     1150.45     1052.29    147.95 o 
  17   5   0      530.90      486.96     94.64 o 
   0   6   0      666.80      757.79     84.26 o 
   1   6   0      326.15      414.78     33.14 o 
   2   6   0      817.85      918.07     58.46 o 
   3   6   0      525.18      707.67     50.11 o 
   4   6   0       12.65       30.89      9.65 o 
   5   6   0      315.38      409.57     51.82 o 
   6   6   0      239.42      227.72     27.16 o 
   7   6   0        0.72       54.71     30.16 o 
   8   6   0     1759.34     1677.19     99.54 o 
   9   6   0      423.44      518.92     50.50 o 
  10   6   0      850.89      782.21     56.54 o 
  11   6   0     2183.08     2301.75     85.67 o 
  12   6   0      502.53      359.23     82.02 o 
  13   6   0      184.17      111.52     79.85 o 
  14   6   0      523.58      488.52     91.27 o 
  15   6   0       17.53       40.27     20.75 o 
  16   6   0      126.68       94.84     29.94 o 
   1   7   0      999.70     1242.27     79.03 o 
   2   7   0     3112.53     2896.39     67.57 o 
   3   7   0    17037.00    17017.94    205.99 o 
   4   7   0     5681.57     5053.96    111.55 o 
   5   7   0    11511.57    11319.46    198.23 o 
   6   7   0     5550.99     5416.22     92.56 o 
   7   7   0      169.93      220.62     32.74 o 
   8   7   0     1476.18     1624.15     75.02 o 
   9   7   0      667.45      611.94     78.01 o 
  10   7   0      781.96      782.05     71.10 o 
  11   7   0     1294.46     1273.89     88.61 o 
  12   7   0     6398.81     6620.77    290.95 o 
  13   7   0       64.53       72.17     22.33 o 
  14   7   0     2323.23     2528.37    297.99 o 
  15   7   0      200.71      144.85     37.83 o 
   0   8   0    12303.93    12235.23    291.53 o 
   1   8   0        2.34       25.86     32.45 o 
   2   8   0     2674.97     2460.87    105.10 o 
   3   8   0     1017.38      996.45     82.32 o 
   4   8   0    11606.48    11631.85    194.75 o 
   5   8   0     7700.05     7361.45    136.00 o 
   6   8   0     2379.11     2502.02    111.51 o 
   7   8   0     1736.88     1757.27     97.06 o 
   8   8   0      286.30      245.27     35.21 o 
   9   8   0     3627.28     3881.97    120.57 o 
  10   8   0      899.74     1084.28     89.99 o 
  11   8   0     3798.13     3981.55    157.98 o 
  12   8   0      152.96       61.83     18.02 o 
  13   8   0     4735.08     5325.16    251.77 o 
  14   8   0      214.54      195.73     52.72 o 
   1   9   0     3818.78     3895.61    154.26 o 
   2   9   0      185.57      201.00     30.72 o 
   3   9   0      596.29      593.86     58.60 o 
   4   9   0      322.56      314.20     45.16 o 
   5   9   0      436.86      535.76     44.48 o 
   6   9   0      758.37      629.24     52.54 o 
   7   9   0      327.99      271.79     32.09 o 
   8   9   0      756.86      784.98     71.50 o 
   9   9   0      490.16      517.77     72.85 o 
  10   9   0      703.16      759.81     78.51 o 
  11   9   0       49.00       67.47     14.27 o 
  12   9   0     1162.36      861.66    170.83 o 
  13   9   0      203.83      182.66     54.33 o 
   0  10   0     2813.68     2628.69    160.95 o 
   1  10   0     1542.56     1540.22     86.70 o 
   2  10   0       56.65       89.67     22.10 o 
   3  10   0      258.84      251.61     34.68 o 
   4  10   0        0.56       34.64     26.37 o 
   5  10   0       85.35       69.94     18.20 o 
   6  10   0      276.22      251.09     36.61 o 
   7  10   0       50.66       81.93     20.99 o 
   8  10   0     1469.85     1616.24    105.66 o 
   9  10   0     1771.94     1711.75    104.89 o 
  10  10   0       90.81       92.80     19.08 o 
  11  10   0      692.89      586.25     69.45 o 
  12  10   0      124.37       48.23     26.12 o 
   1  11   0     4466.92     4252.54    139.22 o 
   2  11   0        1.74       82.30     18.36 o 
   3  11   0     4464.08     4170.09    179.46 o 
   4  11   0      995.09      894.28     95.68 o 
   5  11   0     3901.11     4170.11    184.66 o 
   6  11   0     3072.57     3285.27    207.95 o 
   7  11   0      431.13      395.27     52.04 o 
   8  11   0     1544.54     1592.46    116.02 o 
   9  11   0      110.39      126.05     21.78 o 
  10  11   0      502.21      465.16     46.84 o 
   0  12   0     2344.87     2461.29    219.41 o 
   1  12   0      571.62      488.65     71.92 o 
   2  12   0     2404.91     2174.58    112.73 o 
   3  12   0       78.39       72.61     26.63 o 
   4  12   0     6176.98     5822.04    334.96 o 
   5  12   0     2657.30     2700.32    144.43 o 
   6  12   0      871.89      784.32     84.11 o 
   7  12   0     1320.70     1324.49     94.78 o 
   8  12   0       20.38       72.37     21.01 o 
   1  13   0      228.37      308.09     51.06 o 
   2  13   0       11.84      101.44     23.85 o 
   3  13   0      332.20      261.67     43.60 o 
   4  13   0      516.72      527.49     52.82 o 
   5  13   0        3.80       58.25     36.38 o 
 -18   1   1     1257.86     1249.19    107.73 o 
 -17   1   1      440.00      421.20     76.05 o 
 -16   1   1     1783.05     1959.55    171.84 o 
 -15   1   1       78.78       58.28     33.02 o 
 -14   1   1      343.08      258.87     36.62 o 
 -13   1   1      668.82       26.59     13.48 o 
 -12   1   1     3407.56     3431.15    231.91 o 
 -11   1   1     1580.14     1352.78    103.06 o 
 -10   1   1     5204.33     4272.64    166.35 o 
  -9   1   1    11031.58    11280.15    181.82 o 
  -8   1   1    10751.59    11301.64    103.55 o 
  -7   1   1    20099.99    18739.76    151.80 o 
  -6   1   1      143.96      168.22     11.39 o 
  -5   1   1     2499.38     2419.25     33.67 o 
  -4   1   1     7592.10     7869.96     77.23 o 
  -3   1   1    14442.79    13474.55    116.05 o 
  -2   1   1      632.35      502.63     16.41 o 
  -1   1   1    17721.84    16513.49    340.10 o 
   0   1   1     1239.52     1216.12     41.37 o 
   1   1   1    27802.13    27993.83    367.43 o 
   2   1   1     9664.22     9668.74     87.37 o 
   3   1   1    28631.10    28236.81    242.98 o 
   4   1   1      622.19      367.76     19.79 o 
   5   1   1      816.42      947.03     32.48 o 
   6   1   1     7595.58     7418.97    102.06 o 
   7   1   1      963.10     1050.77     55.21 o 
   8   1   1     5722.91     5048.62    167.84 o 
   9   1   1      210.78      254.86     32.54 o 
  10   1   1    11689.73    11972.29    352.32 o 
  11   1   1     1726.88     1622.89    153.39 o 
  12   1   1     1664.83     1595.36    201.18 o 
  13   1   1     1768.14     1605.97    225.88 o 
  14   1   1     1875.38     2322.01    131.38 o 
  15   1   1     1372.31     1375.11    110.10 o 
  16   1   1     2002.09     2043.96    159.67 o 
  17   1   1      735.07      687.70    107.07 o 
  18   1   1      835.44      739.33    162.53 o 
 -18   2   1       78.51       57.07     18.05 o 
 -17   2   1     2548.28     2823.65    206.93 o 
 -16   2   1      328.08      419.49     79.54 o 
 -15   2   1     4593.65     4893.86    364.63 o 
 -14   2   1     2899.41     3408.47    215.26 o 
 -13   2   1     3681.29     4582.70    158.01 o 
 -12   2   1     3638.04     3003.19    380.73 o 
 -11   2   1     2704.81     2361.33    135.35 o 
 -10   2   1      952.84      875.47     58.00 o 
  -9   2   1     2338.88     2238.02     59.76 o 
  -8   2   1     8413.30     8079.42    142.76 o 
  -7   2   1    11607.65    11166.56    228.80 o 
  -6   2   1    14185.27    14476.36    151.03 o 
  -5   2   1       44.64       41.26      6.70 o 
  -4   2   1    24432.32    22833.36    157.12 o 
  -3   2   1     2040.40     1631.35     29.83 o 
  -2   2   1    13864.68    14391.63    148.17 o 
  -1   2   1      172.78      123.98     11.40 o 
   0   2   1    24156.04    24117.16    152.41 o 
   1   2   1     5869.74     5472.20     55.49 o 
   2   2   1    16001.55    15088.16    100.92 o 
   3   2   1     2781.09     2859.16     30.77 o 
   4   2   1     3506.72     3597.45     65.95 o 
   5   2   1    15429.49    14914.36    126.04 o 
   6   2   1     8350.33     7791.52    100.68 o 
   7   2   1    12469.50    12342.38    207.34 o 
   8   2   1       92.71       73.95     12.48 o 
   9   2   1    13534.92    13537.99    191.17 o 
  10   2   1     3063.87     3204.65     92.91 o 
  11   2   1     4023.65     4321.42    121.40 o 
  12   2   1      270.55      257.91     41.20 o 
  13   2   1     2654.44     2883.46    141.71 o 
  14   2   1      364.70      343.56     56.97 o 
  15   2   1     3083.58     3862.07    116.42 o 
  16   2   1     4169.19     4662.13    176.34 o 
  17   2   1     1346.72     1366.59    210.11 o 
  18   2   1     2368.66     2498.05    176.79 o 
 -17   3   1      141.50      102.69     29.26 o 
 -16   3   1     2789.98     3013.36    138.15 o 
 -15   3   1      579.67      520.83     91.79 o 
 -14   3   1     1566.34     1713.96    155.26 o 
 -13   3   1      657.22      670.54     64.93 o 
 -12   3   1     1402.81     1538.07     93.94 o 
 -11   3   1      559.97      443.19     42.04 o 
 -10   3   1     3416.96     3291.17    106.73 o 
  -9   3   1      882.35      792.95     60.58 o 
  -8   3   1     2048.95     2063.69     55.34 o 
  -7   3   1    15717.87    15923.38    200.35 o 
  -6   3   1      162.43      144.86     10.43 o 
  -5   3   1     4493.37     4279.21     68.06 o 
  -4   3   1      485.34      502.82     36.06 o 
  -3   3   1     3120.25     2659.03     51.48 o 
  -2   3   1      168.96       86.01      9.32 o 
  -1   3   1     5798.09     6023.83     82.61 o 
   0   3   1     2744.64     2113.77     45.53 o 
   1   3   1    24701.37    22587.41    193.03 o 
   2   3   1     6080.49     6082.04     81.78 o 
   3   3   1      268.81      199.53     14.84 o 
   4   3   1    12262.74    11840.32    103.30 o 
   5   3   1     2520.72     2436.55     54.72 o 
   6   3   1        7.36       17.59      6.63 o 
   7   3   1     3411.10     3631.19     51.78 o 
   8   3   1     5781.53     5439.15    199.05 o 
   9   3   1        2.79       34.22     15.66 o 
  10   3   1     6186.23     6968.86    202.71 o 
  11   3   1     1381.76     1633.19    183.18 o 
  12   3   1      672.52      612.90     56.85 o 
  13   3   1      529.78      472.52     45.65 o 
  14   3   1      352.96      322.90     46.13 o 
  15   3   1      105.06       77.52     21.60 o 
  16   3   1     1082.67     1279.41    130.09 o 
  17   3   1     1176.89     1297.43    170.04 o 
 -17   4   1        0.10       37.60     24.12 o 
 -16   4   1      124.17      130.78     26.54 o 
 -15   4   1      255.06      229.82     40.11 o 
 -14   4   1      384.76      389.20     50.11 o 
 -13   4   1      271.19      294.90     38.84 o 
 -12   4   1       19.29        3.76      9.62 o 
 -11   4   1        0.45       22.52     15.13 o 
 -10   4   1      444.10      380.33     44.54 o 
  -9   4   1      470.80      608.33     39.75 o 
  -8   4   1      998.16     1188.40     75.99 o 
  -7   4   1       42.84       85.39     12.05 o 
  -6   4   1       99.00       99.52     12.51 o 
  -5   4   1     1480.84     1379.68     51.90 o 
  -4   4   1     5509.51     5677.19     57.47 o 
  -3   4   1     2599.87     2704.82     42.90 o 
  -2   4   1     3630.83     3631.30    140.08 o 
  -1   4   1     7683.73     8009.72    109.55 o 
   0   4   1      645.81      653.65     41.98 o 
   1   4   1        0.51       27.62     13.17 o 
   2   4   1      136.70      182.39     17.57 o 
   3   4   1      621.47      538.29     32.99 o 
   4   4   1     6385.98     6319.32     90.65 o 
   5   4   1     1246.79     1181.00     36.27 o 
   6   4   1      153.23      181.04     19.48 o 
   7   4   1     1157.67     1223.29     51.85 o 
   8   4   1      688.94      636.80     41.98 o 
   9   4   1      639.06      453.50     40.11 o 
  10   4   1      806.76      743.75     90.69 o 
  11   4   1        4.42       35.64     17.51 o 
  12   4   1     1238.46     1340.60     82.08 o 
  13   4   1      443.40      494.79     60.00 o 
  14   4   1       13.96       34.54     13.83 o 
  15   4   1        8.94       51.25     14.10 o 
  16   4   1      200.99      165.70     30.35 o 
  17   4   1       39.57      104.70     35.87 o 
 -17   5   1      317.95      234.01     74.88 o 
 -16   5   1     1141.00     1160.54    159.18 o 
 -15   5   1      128.58      121.09     35.37 o 
 -14   5   1      231.40       81.35     22.07 o 
 -13   5   1       89.81       31.06     10.38 o 
 -12   5   1     6018.75     6664.74    179.71 o 
 -11   5   1     3038.91     3046.93     61.67 o 
 -10   5   1     1695.05     1741.13    112.55 o 
  -9   5   1     8511.31     9751.31    277.82 o 
  -8   5   1       71.00       72.75     13.79 o 
  -7   5   1     5592.37     5753.19    111.48 o 
  -6   5   1      210.35      187.50     24.52 o 
  -5   5   1     2757.52     2710.51     61.64 o 
  -4   5   1      484.45      550.96     40.29 o 
  -3   5   1    14160.07    13616.83    140.15 o 
  -2   5   1     4401.52     4924.18     79.11 o 
  -1   5   1    10669.04    10752.81    116.24 o 
   0   5   1     7549.39     7478.27    108.27 o 
   1   5   1    12757.43    11952.35    224.26 o 
   2   5   1     4189.82     4194.65     70.55 o 
   3   5   1     2343.85     2434.15     68.85 o 
   4   5   1    14201.28    14010.20    143.77 o 
   5   5   1     2436.15     2316.62     55.11 o 
   6   5   1     7852.12     7998.52    132.52 o 
   7   5   1      513.31      582.19     51.30 o 
   8   5   1     6348.53     6628.36    229.17 o 
   9   5   1      192.60      185.61     26.87 o 
  10   5   1     5477.61     6060.37    145.35 o 
  11   5   1       25.40        9.40      9.57 o 
  12   5   1     4124.65     4577.73    363.66 o 
  13   5   1     1690.23     1559.31    251.37 o 
  14   5   1      666.92      646.01    134.99 o 
  15   5   1      965.86      846.64    151.35 o 
  16   5   1      313.58      204.45     53.83 o 
  17   5   1       97.40      132.41     44.59 o 
 -16   6   1       11.55       44.54     19.73 o 
 -15   6   1     2829.84     2248.83    744.42 o 
 -14   6   1     1275.51     1423.91    242.98 o 
 -13   6   1     3182.19     3223.72    354.66 o 
 -12   6   1     2466.34     2615.88    131.62 o 
 -11   6   1     4166.23     4706.65    106.35 o 
 -10   6   1     3071.53     3367.19    100.58 o 
  -9   6   1        8.84       53.57     12.68 o 
  -8   6   1     6010.39     6792.60    263.99 o 
  -7   6   1     3387.31     3541.66    135.05 o 
  -6   6   1     5733.15     5788.69    140.04 o 
  -5   6   1        2.61       37.06     10.31 o 
  -4   6   1    19318.25    18023.69    219.43 o 
  -3   6   1      142.32      192.69     25.65 o 
  -2   6   1     7699.10     7205.32    122.26 o 
  -1   6   1     3956.67     3414.61     81.27 o 
   0   6   1     4204.85     3898.35     75.47 o 
   1   6   1     1968.97     1660.95     58.93 o 
   2   6   1    10335.96     9612.79    194.47 o 
   3   6   1     4773.14     4835.23     95.73 o 
   4   6   1     6583.87     6535.50    143.16 o 
   5   6   1    20755.03    20846.70    343.86 o 
   6   6   1     2816.37     2767.01     75.08 o 
   7   6   1     9446.23     9746.89    200.61 o 
   8   6   1       26.55       31.92     13.86 o 
   9   6   1     6869.52     7756.41    155.50 o 
  10   6   1      509.70      432.70     46.12 o 
  11   6   1     6145.10     6911.34    182.41 o 
  12   6   1      245.49      201.29     47.83 o 
  13   6   1     4020.20     4392.64    234.74 o 
  14   6   1     1088.98     1215.85    135.99 o 
  15   6   1     1425.25     1592.96    195.56 o 
  16   6   1     1118.74      895.54    205.47 o 
 -15   7   1       46.39       69.55     25.25 o 
 -14   7   1     1151.79     1119.38    166.71 o 
 -13   7   1      836.98      843.89    135.66 o 
 -12   7   1      342.51      384.66     45.18 o 
 -11   7   1      644.30      691.34     74.20 o 
 -10   7   1      955.03      964.86    107.63 o 
  -9   7   1       58.44       93.58     21.39 o 
  -8   7   1      335.86      364.11     45.97 o 
  -7   7   1     4814.08     4959.27    110.30 o 
  -6   7   1      573.13      667.50     59.85 o 
  -5   7   1     4232.06     4246.56    118.23 o 
  -4   7   1      240.06      252.11     29.32 o 
  -3   7   1     8585.52     8095.02    139.03 o 
  -2   7   1       87.45       85.26     33.31 o 
  -1   7   1      415.44      499.72     43.10 o 
   0   7   1     1643.66     1402.46     66.61 o 
   1   7   1     6896.28     6305.59    134.91 o 
   2   7   1      631.83      698.27     61.27 o 
   3   7   1      317.12      344.02     35.66 o 
   4   7   1     3325.97     3089.22     68.12 o 
   5   7   1     3884.73     3754.47    115.31 o 
   6   7   1     1430.48     1430.75    107.37 o 
   7   7   1       30.43       66.31     21.38 o 
   8   7   1      427.68      507.22     50.70 o 
   9   7   1        0.85       17.87     11.93 o 
  10   7   1     2138.39     2247.60    109.71 o 
  11   7   1       22.75       50.75     12.39 o 
  12   7   1      695.29      413.69    129.75 o 
  13   7   1       18.73      100.77     41.23 o 
  14   7   1      862.12      929.03    136.99 o 
  15   7   1       71.08       76.18     21.79 o 
 -14   8   1        0.45       63.00     23.30 o 
 -13   8   1      704.73      726.92    120.08 o 
 -12   8   1       71.84       45.34     12.44 o 
 -11   8   1      386.09      370.03     46.57 o 
 -10   8   1       26.94       13.73     12.67 o 
  -9   8   1      240.38      274.51     34.83 o 
  -8   8   1      539.63      557.29     45.37 o 
  -7   8   1      258.05      252.50     36.73 o 
  -6   8   1        0.72       38.31     12.70 o 
  -5   8   1      393.98      459.71     53.30 o 
  -4   8   1     2010.21     1936.59     97.65 o 
  -3   8   1       13.20       52.51     17.14 o 
  -2   8   1       59.36       39.09     15.51 o 
  -1   8   1     1940.17     1874.90     88.82 o 
   0   8   1     1753.25     1670.40     98.79 o 
   1   8   1      274.30      390.67     51.33 o 
   2   8   1       12.89       37.68     18.99 o 
   3   8   1       15.61       56.66     24.95 o 
   4   8   1     3123.05     2969.92    107.49 o 
   5   8   1     1345.63     1456.12     96.81 o 
   6   8   1       91.16      118.55     28.28 o 
   7   8   1     1252.84     1403.02     85.70 o 
   8   8   1      254.96      206.51     33.06 o 
   9   8   1        3.38       37.33     10.41 o 
  10   8   1       99.72      102.74     19.02 o 
  11   8   1      260.28      169.34     23.13 o 
  12   8   1      208.28      103.25    151.55 o 
  13   8   1      393.29      348.77     59.34 o 
  14   8   1       41.57       91.44     35.99 o 
 -13   9   1        4.60       38.68     26.06 o 
 -12   9   1     2920.15     3129.60    200.17 o 
 -11   9   1     1289.28     1245.06    132.69 o 
 -10   9   1     1191.17     1108.52     86.47 o 
  -9   9   1     1923.13     2056.19    144.67 o 
  -8   9   1       15.42       23.98     19.02 o 
  -7   9   1     3395.98     3467.07    107.18 o 
  -6   9   1       13.49       29.02     20.38 o 
  -5   9   1     1726.45     1916.06    113.67 o 
  -4   9   1      173.62      151.30     28.68 o 
  -3   9   1    10584.34     9931.70    214.33 o 
  -2   9   1     1342.05     1459.65     94.47 o 
  -1   9   1     2114.69     2155.65     82.35 o 
   0   9   1     2403.05     2304.56    105.75 o 
   1   9   1     7878.63     7594.99    137.71 o 
   2   9   1     2858.66     2811.93    144.76 o 
   3   9   1     1473.93     1469.45     84.62 o 
   4   9   1     5818.88     5860.69    133.28 o 
   5   9   1     3828.51     3787.94     92.91 o 
   6   9   1     5694.98     5419.38    167.08 o 
   7   9   1        6.76       49.35     21.57 o 
   8   9   1     1035.85     1172.09     85.31 o 
   9   9   1      270.37      234.49     31.57 o 
  10   9   1     3552.74     3817.96    133.08 o 
  11   9   1        1.26       41.84     14.27 o 
  12   9   1     2354.05     2601.73    322.33 o 
  13   9   1      688.11      731.37    164.20 o 
 -12  10   1      999.78      707.47    113.73 o 
 -11  10   1     1320.53     1349.42    130.61 o 
 -10  10   1     3179.46     3422.28    153.54 o 
  -9  10   1       49.70       29.09     23.61 o 
  -8  10   1     4300.49     4531.21    188.84 o 
  -7  10   1      732.50      728.24     85.76 o 
  -6  10   1     3122.65     3208.94    150.32 o 
  -5  10   1      337.93      275.38     34.06 o 
  -4  10   1    10286.60     9961.88    216.52 o 
  -3  10   1      513.10      530.40     54.94 o 
  -2  10   1     7951.76     7310.13    174.53 o 
  -1  10   1     2258.49     2232.42    103.02 o 
   0  10   1     4514.64     4446.40     95.91 o 
   1  10   1     1878.63     1965.15    113.92 o 
   2  10   1     4859.29     4675.33    156.77 o 
   3  10   1     1055.08     1154.08     94.02 o 
   4  10   1     1770.97     1705.74    110.95 o 
   5  10   1     9661.10     9400.06    259.44 o 
   6  10   1      426.86      425.40     58.16 o 
   7  10   1     3212.00     3146.45    153.11 o 
   8  10   1       32.79       45.81     13.34 o 
   9  10   1     1900.38     2031.11    109.55 o 
  10  10   1      217.13      190.73     31.64 o 
  11  10   1     2749.94     2637.64    141.37 o 
  12  10   1       52.46       58.81     35.60 o 
 -10  11   1        8.32       78.83     17.92 o 
  -9  11   1      251.05      214.69     35.95 o 
  -8  11   1        0.19       46.93     12.84 o 
  -7  11   1      199.68      185.97     30.28 o 
  -6  11   1     1327.06     1262.24    110.96 o 
  -5  11   1     2817.48     2727.30    112.76 o 
  -4  11   1        0.86       72.30     17.94 o 
  -3  11   1     3671.32     3836.00    172.04 o 
  -2  11   1     1198.78     1241.00     86.29 o 
  -1  11   1      213.99      243.58     37.00 o 
   0  11   1      551.16      640.00     92.35 o 
   1  11   1      148.27      161.75     24.18 o 
   2  11   1      545.86      587.62     82.33 o 
   3  11   1     1422.41     1359.88     99.14 o 
   4  11   1     1391.63     1453.88    115.64 o 
   5  11   1      926.22     1103.17     82.24 o 
   6  11   1     1493.90     1695.46    104.10 o 
   7  11   1      100.51      103.64     22.65 o 
   8  11   1      331.45      256.43     40.67 o 
   9  11   1      108.44      145.39     24.04 o 
  10  11   1      114.34      136.49     27.40 o 
  -8  12   1       73.93       74.83     26.51 o 
  -7  12   1      515.96      466.61     58.65 o 
  -6  12   1     1081.96     1020.38    106.12 o 
  -5  12   1       20.66       55.16     16.40 o 
  -4  12   1      853.26      836.57     86.88 o 
  -3  12   1       80.28      140.81     30.01 o 
  -2  12   1       95.94      150.07     30.56 o 
  -1  12   1        7.02       37.39     22.42 o 
   0  12   1      233.40      245.92     37.96 o 
   1  12   1      152.36      156.33     30.86 o 
   2  12   1        8.01       27.27     25.28 o 
   3  12   1      164.53      166.37     32.73 o 
   4  12   1        0.85       30.79     15.55 o 
   5  12   1       96.03      125.26     24.42 o 
   6  12   1        4.23       57.76     15.37 o 
   7  12   1      347.61      291.55     47.69 o 
   8  12   1       65.09       87.50     17.96 o 
  -4  13   1        5.06      103.42     23.67 o 
  -3  13   1     2047.20     2006.09    127.52 o 
  -2  13   1       43.89       96.48     21.90 o 
  -1  13   1     1373.69     1440.89     70.24 o 
   0  13   1      193.89      177.60     35.41 o 
   1  13   1     3213.57     2902.64    161.80 o 
   2  13   1     1491.93     1407.34     91.32 o 
   3  13   1      353.73      289.42     47.85 o 
   4  13   1     1544.39     1541.46     89.25 o 
 -18   0   2      368.35      239.24     92.72 o 
 -17   0   2     2931.90     3031.25    300.95 o 
 -16   0   2      930.74      916.23    135.95 o 
 -15   0   2     1807.81     1506.78    146.02 o 
 -14   0   2     2614.50     2394.67    156.00 o 
 -13   0   2      144.14       78.72     49.77 o 
 -12   0   2     4228.63     4482.65    156.42 o 
 -11   0   2      951.44      971.19    161.74 o 
 -10   0   2     6728.83     6142.05    225.47 o 
  -9   0   2      706.92      578.87     84.95 o 
  -8   0   2    15274.71    15418.90    222.77 o 
  -7   0   2      260.99      295.99     33.10 o 
  -6   0   2    35846.16    35358.79    577.82 o 
  -5   0   2    18677.24    19545.18    237.34 o 
  -4   0   2     3951.25     3728.24     76.52 o 
  -3   0   2    73250.85    77989.50   1270.52 o 
  -2   0   2     3926.60     3852.17     56.12 o 
  -1   0   2    15506.81    14383.61    346.85 o 
   0   0   2    10272.78    10536.36    114.36 o 
   2   0   2    21876.75    20174.53    235.26 o 
   3   0   2   117463.88   115342.16    163.61 o 
   4   0   2    21053.76    18821.60    222.49 o 
   5   0   2    14949.11    13481.00    246.28 o 
   6   0   2       36.22       40.33     16.24 o 
   7   0   2    18197.49    16118.82    284.12 o 
   8   0   2     2484.74     2403.72     76.60 o 
   9   0   2    23013.00    22296.67   6749.27 o 
  10   0   2      343.87      415.67     67.06 o 
  11   0   2    15135.79    16658.17    529.78 o 
  12   0   2     3225.03     3378.21    264.00 o 
  13   0   2      197.90      184.14     53.69 o 
  14   0   2     2590.81     3140.15    217.57 o 
  15   0   2     1041.60     1068.83    134.08 o 
  16   0   2      659.32      686.69    114.29 o 
  17   0   2      169.07      158.83     61.79 o 
  18   0   2      993.45     1032.78    102.97 o 
 -18   1   2      267.46      161.33    124.46 o 
 -17   1   2       13.22       42.01     19.31 o 
 -16   1   2      679.87      729.54     88.46 o 
 -15   1   2      403.34      255.28     42.99 o 
 -14   1   2     1662.97     1274.70    138.76 o 
 -13   1   2     4608.11     4949.99    121.54 o 
 -12   1   2       51.35       67.28     13.34 o 
 -11   1   2     2197.12     2245.16     91.74 o 
 -10   1   2        3.51       57.24     10.13 o 
  -9   1   2     1856.94     1827.32     55.94 o 
  -8   1   2       12.33       66.32     13.74 o 
  -7   1   2    11524.30    11066.92    137.13 o 
  -6   1   2      221.59      182.36     16.19 o 
  -5   1   2    12524.94    11893.22    206.06 o 
  -4   1   2    10250.86     9601.36     97.44 o 
  -3   1   2    15176.93    13857.28    118.94 o 
  -2   1   2     7711.51     7873.90     94.54 o 
  -1   1   2     5897.69     5730.90     94.30 o 
   0   1   2    17197.93    16103.45    482.72 o 
   1   1   2     3617.06     3524.60     45.23 o 
   2   1   2    30842.46    29292.48    608.15 o 
   4   1   2    11600.22    11930.11    182.17 o 
   5   1   2      489.81      426.53     18.39 o 
   6   1   2    18137.68    17867.33    158.89 o 
   7   1   2      168.12      183.62     19.61 o 
   8   1   2     7927.34     7521.48    165.48 o 
   9   1   2     3664.27     3455.24     77.97 o 
  10   1   2     6614.64     6643.74    306.13 o 
  11   1   2     2422.30     2069.05    229.62 o 
  12   1   2      964.73      878.45    185.00 o 
  13   1   2      110.90       21.91     11.86 o 
  14   1   2      651.72      700.16     88.54 o 
  15   1   2      810.29      875.65    117.60 o 
  16   1   2     1424.86     1518.93    154.95 o 
  17   1   2     1684.18     1645.52    147.45 o 
  18   1   2        0.33       41.51     13.23 o 
 -18   2   2       82.07       53.06     14.87 o 
 -17   2   2      144.28      117.51     29.59 o 
 -16   2   2      199.18      238.21     54.59 o 
 -15   2   2      330.44      362.97     55.52 o 
 -14   2   2      405.22      264.55     33.07 o 
 -13   2   2      152.93      106.08     19.15 o 
 -12   2   2        0.01       21.78     18.18 o 
 -11   2   2      244.77      202.38     25.13 o 
 -10   2   2     1262.24     1135.38     76.09 o 
  -9   2   2        0.06       20.77      8.45 o 
  -8   2   2       80.69       60.53      9.23 o 
  -7   2   2       70.35       69.52     14.17 o 
  -6   2   2      320.36      400.25     44.65 o 
  -5   2   2      263.36      302.09     23.99 o 
  -4   2   2      616.93      561.14     32.94 o 
  -3   2   2     5552.40     5628.90    119.44 o 
  -2   2   2       85.93       32.16     12.49 o 
  -1   2   2     2619.97     2626.52     64.96 o 
   0   2   2      370.50      527.27     74.96 o 
   1   2   2      446.01      565.13     43.63 o 
   2   2   2      673.81      623.19     25.21 o 
   3   2   2     1475.70     1447.27     25.48 o 
   4   2   2      786.22      776.13     25.43 o 
   5   2   2      141.43      225.74     22.96 o 
   6   2   2      262.87      324.82     22.89 o 
   7   2   2     1033.56      941.08     65.52 o 
   8   2   2      306.13      401.22     31.31 o 
   9   2   2      290.17      343.02     29.50 o 
  10   2   2      717.55      712.35     46.79 o 
  11   2   2      144.05      127.03     41.24 o 
  12   2   2      215.27      260.59     41.58 o 
  13   2   2        4.93       53.18     23.42 o 
  14   2   2      143.48      126.64     22.23 o 
  15   2   2        0.15       31.58     15.18 o 
  16   2   2       36.22       23.05     13.08 o 
  17   2   2      254.85      184.69     41.27 o 
  18   2   2      125.52      121.82     35.86 o 
 -17   3   2       85.44      169.56     44.59 o 
 -16   3   2      184.58      197.99     95.15 o 
 -15   3   2      216.98      141.87     23.81 o 
 -14   3   2     1778.63     1873.17    154.17 o 
 -13   3   2     3798.43     4145.72    134.55 o 
 -12   3   2     1475.63     1416.62    114.42 o 
 -11   3   2     7856.95     8327.51    172.94 o 
 -10   3   2        3.27        8.82      9.78 o 
  -9   3   2     5180.54     5429.38    103.36 o 
  -8   3   2      398.51      430.42     32.86 o 
  -7   3   2     5535.58     5439.94     75.13 o 
  -6   3   2     3008.52     2784.46     48.81 o 
  -5   3   2    18898.48    19492.51    196.93 o 
  -4   3   2     1503.98     1277.69     39.44 o 
  -3   3   2    40140.49    40338.22    473.85 o 
  -2   3   2    14531.88    14689.35    152.82 o 
  -1   3   2     3074.92     3143.08     55.13 o 
   0   3   2    11764.48    11519.45    133.69 o 
   1   3   2       80.72       53.43      9.10 o 
   2   3   2     3620.17     3270.90     51.73 o 
   3   3   2     5009.28     4755.52     64.72 o 
   4   3   2     4246.41     4164.55     56.65 o 
   5   3   2     1095.56     1112.31     41.40 o 
   6   3   2    23073.55    23147.74    197.37 o 
   7   3   2      765.10      815.21     52.48 o 
   8   3   2     7057.07     7280.44    142.28 o 
   9   3   2     6273.42     6742.64    173.53 o 
  10   3   2     1890.97     2058.62     87.13 o 
  11   3   2      698.12      748.64     55.13 o 
  12   3   2     1903.07     2020.64    114.33 o 
  13   3   2      157.12      179.89     30.58 o 
  14   3   2     1287.94     1320.34    104.70 o 
  15   3   2     3181.52     3622.29    227.13 o 
  16   3   2      633.94      621.95     90.03 o 
  17   3   2     2200.62     2290.25    224.41 o 
 -17   4   2     1415.29     1619.26    117.63 o 
 -16   4   2      692.73      729.52     98.05 o 
 -15   4   2     2491.49     2409.01    167.75 o 
 -14   4   2     4499.39     4876.16    199.61 o 
 -13   4   2       20.58       39.98      9.04 o 
 -12   4   2     2709.20     3006.52     60.20 o 
 -11   4   2     1527.89     1518.31    101.28 o 
 -10   4   2     6198.89     6017.11    113.68 o 
  -9   4   2       16.83       31.77     23.17 o 
  -8   4   2    13025.81    13832.26    202.20 o 
  -7   4   2      932.96      927.81     49.58 o 
  -6   4   2    25880.21    26618.68    267.72 o 
  -5   4   2     8087.40     8432.54    116.30 o 
  -4   4   2       51.35      104.76     24.88 o 
  -3   4   2     4925.92     4501.11     71.04 o 
  -2   4   2    22097.91    21979.54    192.69 o 
  -1   4   2     5553.74     6024.73     85.61 o 
   0   4   2     7595.85     8421.83    117.17 o 
   1   4   2    20233.96    18646.38    165.71 o 
   2   4   2     7583.27     6802.08     94.07 o 
   3   4   2    21106.98    20935.67    197.75 o 
   4   4   2       64.96       81.22     18.17 o 
   5   4   2    22935.28    23679.94    358.91 o 
   6   4   2      215.64      257.35     31.60 o 
   7   4   2     4913.06     4915.28    104.21 o 
   8   4   2      354.86       29.75    125.31 o 
   9   4   2     9481.77    10053.74    163.91 o 
  10   4   2     1828.31     2067.02     85.17 o 
  11   4   2     6549.89     7187.66    206.53 o 
  12   4   2     4220.16     4754.54    147.46 o 
  13   4   2     1187.88     1351.40    104.40 o 
  14   4   2     5018.75     5696.23    202.74 o 
  15   4   2       31.91       39.73     14.76 o 
  16   4   2      444.30      604.56    103.53 o 
  17   4   2      308.84      276.23     62.66 o 
 -16   5   2      899.54      812.21    144.36 o 
 -15   5   2      538.28      516.81     93.02 o 
 -14   5   2      708.79      812.58    123.62 o 
 -13   5   2     1905.39     2003.78     97.91 o 
 -12   5   2       28.97       48.50     20.15 o 
 -11   5   2       10.86       30.58     11.79 o 
 -10   5   2      108.94       80.85     18.37 o 
  -9   5   2      849.69      912.93     80.11 o 
  -8   5   2       40.95       70.15     16.77 o 
  -7   5   2     6361.75     6197.46    236.67 o 
  -6   5   2      979.36     1075.99     97.95 o 
  -5   5   2     1723.79     1560.78     57.39 o 
  -4   5   2     5200.42     4663.30     77.96 o 
  -3   5   2     1030.55      804.53     52.46 o 
  -2   5   2      553.96      594.84     47.07 o 
  -1   5   2     6970.42     7360.72    107.95 o 
   0   5   2     8453.24     8501.30    121.42 o 
   1   5   2     1671.18     1658.56     50.60 o 
   2   5   2    20191.89    19896.86    179.49 o 
   3   5   2      636.39      599.84     43.28 o 
   4   5   2     8002.18     8097.58    115.35 o 
   5   5   2      933.28      915.62     43.20 o 
   6   5   2     6651.67     6923.52    116.66 o 
   7   5   2      421.88      481.82     41.45 o 
   8   5   2     1466.65     1485.95     93.06 o 
   9   5   2      823.07      755.96     81.07 o 
  10   5   2     3790.78     4365.11     99.49 o 
  11   5   2     1593.72     1700.40    140.04 o 
  12   5   2      263.12      234.25     40.38 o 
  13   5   2      694.16      757.71     79.87 o 
  14   5   2       43.39       20.79     30.68 o 
  15   5   2       51.75       29.97     18.34 o 
  16   5   2      241.51      127.78     36.03 o 
 -16   6   2      160.14      106.92     32.24 o 
 -15   6   2       37.11       33.46     31.92 o 
 -14   6   2       70.27       81.81     57.97 o 
 -13   6   2       45.26       30.40     13.07 o 
 -12   6   2      191.08      135.64     22.76 o 
 -11   6   2      291.27      292.96     52.63 o 
 -10   6   2     1932.83     2029.93     86.69 o 
  -9   6   2       72.30       85.69     20.08 o 
  -8   6   2      712.02      698.55     66.42 o 
  -7   6   2       50.03       64.87     24.14 o 
  -6   6   2       18.44       55.93     15.76 o 
  -5   6   2      167.15      193.88     25.80 o 
  -4   6   2       25.85       29.85     13.27 o 
  -3   6   2      132.38      140.08     36.35 o 
  -2   6   2     1971.31     1980.89     53.07 o 
  -1   6   2     1888.87     1743.95     45.13 o 
   0   6   2      674.91      866.05     58.98 o 
   1   6   2        0.81       32.17     10.76 o 
   2   6   2      102.06      118.03     15.52 o 
   3   6   2       45.39       51.40      9.09 o 
   4   6   2      628.00      782.98     50.30 o 
   5   6   2     1517.06     1505.49     59.53 o 
   6   6   2     1872.92     1811.75     62.53 o 
   7   6   2       18.22       32.74      9.00 o 
   8   6   2        1.51       10.22     16.79 o 
   9   6   2      888.80      830.67     98.71 o 
  10   6   2      308.84      285.72     47.99 o 
  11   6   2      146.22       77.34     33.15 o 
  12   6   2        5.08       31.02     10.49 o 
  13   6   2       91.10      124.37     25.06 o 
  14   6   2     1716.00     1613.13    154.04 o 
  15   6   2      565.45      603.09    107.22 o 
  16   6   2       83.67       38.96     54.63 o 
 -15   7   2      180.32      211.80     59.36 o 
 -14   7   2     1097.27      954.20    146.74 o 
 -13   7   2     2516.81     2500.73    172.67 o 
 -12   7   2     1163.55     1030.76     94.37 o 
 -11   7   2     3140.13     3587.68    105.06 o 
 -10   7   2       50.52       51.58     35.18 o 
  -9   7   2     4651.23     4651.99    170.26 o 
  -8   7   2     2508.13     2619.98     77.67 o 
  -7   7   2     1582.98     1844.55    113.34 o 
  -6   7   2       95.52       91.09     19.19 o 
  -5   7   2     8219.01     8329.05    163.32 o 
  -4   7   2      233.34      238.32     28.57 o 
  -3   7   2    19488.46    19026.18    232.78 o 
  -2   7   2     8229.84     7898.21    147.61 o 
  -1   7   2     5951.47     6076.94    148.04 o 
   0   7   2    11765.20    11895.65    156.56 o 
   1   7   2      399.75      386.34     34.56 o 
   2   7   2     1812.24     1784.08     62.64 o 
   3   7   2     9654.01     9062.47    155.74 o 
   4   7   2     4442.23     4496.06     99.90 o 
   5   7   2     2850.30     2778.40    114.70 o 
   6   7   2    20459.20    20962.13    385.80 o 
   7   7   2      649.38      737.13     57.57 o 
   8   7   2     1545.35     1579.46     92.00 o 
   9   7   2     4830.20     5197.89    125.76 o 
  10   7   2      249.39      244.03     36.91 o 
  11   7   2      114.13       81.54     17.48 o 
  12   7   2     1254.39     1154.25    128.60 o 
  13   7   2      719.70      705.57     86.55 o 
  14   7   2      580.57      585.97    100.82 o 
  15   7   2     1883.10     1979.04    218.44 o 
 -14   8   2      671.88      648.49    101.26 o 
 -13   8   2      623.26      425.51     77.85 o 
 -12   8   2     2715.86     3348.41    115.65 o 
 -11   8   2     2383.23     2604.11    133.17 o 
 -10   8   2     5659.33     6354.33    195.29 o 
  -9   8   2      195.67      189.64     38.28 o 
  -8   8   2     5481.75     5967.79    155.01 o 
  -7   8   2      700.57      810.28     65.82 o 
  -6   8   2     8372.22     8562.28    174.79 o 
  -5   8   2       10.42       42.25     16.35 o 
  -4   8   2     4839.78     4857.05    154.97 o 
  -3   8   2     2768.21     2672.00    153.15 o 
  -2   8   2    12449.14    11843.95    201.25 o 
  -1   8   2     3901.69     3715.14    115.28 o 
   0   8   2      250.90      332.70     86.56 o 
   1   8   2     5173.44     4811.41     94.50 o 
   2   8   2     2779.99     2478.45    116.78 o 
   3   8   2     5659.38     5486.09    102.27 o 
   4   8   2       82.55      111.79     42.95 o 
   5   8   2     7446.71     7767.67    151.01 o 
   6   8   2       86.17      154.69     29.14 o 
   7   8   2     3853.07     4102.98    117.72 o 
   8   8   2     2438.62     2400.09    103.32 o 
   9   8   2     2576.45     2529.24    134.85 o 
  10   8   2      961.98     1012.78     79.63 o 
  11   8   2     2356.23     2656.21     99.08 o 
  12   8   2     1669.11     1561.21    162.08 o 
  13   8   2     1538.52     1511.11    168.23 o 
  14   8   2     2212.90     2326.79    173.92 o 
 -13   9   2        1.86       47.03     27.21 o 
 -12   9   2      636.94      638.63     79.95 o 
 -11   9   2      791.88      787.06     87.39 o 
 -10   9   2     1029.03     1157.10    110.53 o 
  -9   9   2     1645.22     1994.53    173.82 o 
  -8   9   2       28.15       58.19     17.24 o 
  -7   9   2     2200.82     2191.53     98.19 o 
  -6   9   2      123.47      145.82     28.23 o 
  -5   9   2        7.65       53.36     15.95 o 
  -4   9   2      633.40      603.37     48.62 o 
  -3   9   2      835.86      902.78     59.70 o 
  -2   9   2      413.50      439.11     37.63 o 
  -1   9   2       18.48       45.31     29.55 o 
   0   9   2      751.15      809.95     60.93 o 
   1   9   2      857.41      942.10     65.23 o 
   2   9   2     2177.97     2336.48    135.98 o 
   3   9   2      889.37      867.00     58.01 o 
   4   9   2     1267.55     1404.16     84.64 o 
   5   9   2     1578.73     1701.02     98.62 o 
   6   9   2      985.44     1072.77     90.56 o 
   7   9   2      189.60      225.18     30.47 o 
   8   9   2      347.41      330.76     38.11 o 
   9   9   2       29.15       26.42     16.46 o 
  10   9   2     1077.19      851.31     96.40 o 
  11   9   2      353.48      295.38     48.79 o 
  12   9   2      444.58      442.09     86.01 o 
  13   9   2      638.95      559.93     84.12 o 
 -12  10   2        0.47       59.87     15.59 o 
 -11  10   2        8.35       19.19     17.87 o 
 -10  10   2      297.72      262.67     48.44 o 
  -9  10   2        0.13       40.48     24.85 o 
  -8  10   2     1258.90     1290.55    109.17 o 
  -7  10   2      150.60      198.57     28.86 o 
  -6  10   2     1541.00     1644.33    105.10 o 
  -5  10   2     1138.44     1125.13     83.23 o 
  -4  10   2      121.79       88.59     37.23 o 
  -3  10   2        1.06       29.08     30.86 o 
  -2  10   2      686.74      664.39     73.61 o 
  -1  10   2        5.24       41.20     16.63 o 
   0  10   2     1269.84     1365.87     99.54 o 
   1  10   2      517.95      445.65     48.88 o 
   2  10   2     1094.83     1042.87     85.71 o 
   3  10   2     2950.35     2838.70    127.38 o 
   4  10   2      375.61      359.71     39.51 o 
   5  10   2       15.23       61.83     17.22 o 
   6  10   2       80.20       93.42     20.65 o 
   7  10   2        2.82       28.89     17.85 o 
   8  10   2       93.17       96.66     32.66 o 
   9  10   2       33.07       51.90     20.59 o 
  10  10   2        5.18       59.63     18.18 o 
  11  10   2      427.82      410.45     63.90 o 
  12  10   2      596.51      494.78    188.53 o 
 -10  11   2       51.94       77.71     48.20 o 
  -9  11   2     2357.14     2315.37    299.32 o 
  -8  11   2      109.64      150.08     27.81 o 
  -7  11   2     2140.48     1923.04    126.31 o 
  -6  11   2       31.10       67.82     21.22 o 
  -5  11   2     2194.71     2088.03    186.21 o 
  -4  11   2     1279.47     1250.26     95.54 o 
  -3  11   2     3737.62     3501.01     86.49 o 
  -2  11   2     3513.63     3457.40    132.62 o 
  -1  11   2      322.85      309.99     37.75 o 
   0  11   2     2837.97     2570.27    133.55 o 
   1  11   2      356.33      339.39     41.60 o 
   2  11   2     2693.57     2670.36    127.93 o 
   3  11   2       56.18       89.26     23.05 o 
   4  11   2     2357.14     2418.08    181.37 o 
   5  11   2       12.78       57.89     17.08 o 
   6  11   2     4625.36     4745.50    198.47 o 
   7  11   2       53.64       72.10     15.38 o 
   8  11   2     2343.05     2297.31    171.61 o 
   9  11   2      750.21      695.09     86.14 o 
  10  11   2     1193.27     1172.69    136.53 o 
  -8  12   2     1236.30     1244.92     98.15 o 
  -7  12   2       39.87       62.29     49.64 o 
  -6  12   2     2173.82     2119.62    149.62 o 
  -5  12   2        4.77       37.02     17.88 o 
  -4  12   2     2326.45     2343.78    159.98 o 
  -3  12   2     1440.92     1548.34    116.98 o 
  -2  12   2     4282.96     4289.59    157.37 o 
  -1  12   2     3904.82     3677.66    113.28 o 
   0  12   2       73.00      101.19     34.25 o 
   1  12   2     2424.97     2451.62    167.82 o 
   2  12   2      230.03      191.85     32.28 o 
   3  12   2     1208.56     1013.46     94.28 o 
   4  12   2      463.12      447.45     57.87 o 
   5  12   2     4294.18     4351.16    160.77 o 
   6  12   2       19.94       68.75     18.91 o 
   7  12   2     2993.92     3173.27    110.50 o 
   8  12   2     1041.98      983.80     84.74 o 
  -4  13   2       53.11      101.40     25.82 o 
  -3  13   2      594.42      495.41     65.47 o 
  -2  13   2       23.42       61.52     21.75 o 
  -1  13   2      750.03      719.15    108.76 o 
   0  13   2      540.04      601.43     70.90 o 
   1  13   2      146.13      131.31     31.53 o 
   2  13   2       86.44      107.39     25.99 o 
   3  13   2      123.94       99.18     30.30 o 
   4  13   2      463.57      452.08     45.07 o 
 -18   1   3     1005.58      855.55    184.01 o 
 -17   1   3      839.92      835.63    121.01 o 
 -16   1   3      671.87      638.51     74.70 o 
 -15   1   3     1080.68       58.56     18.51 o 
 -14   1   3        4.18       34.72      9.80 o 
 -13   1   3     1747.91     1608.74     81.84 o 
 -12   1   3      166.70      143.53     38.68 o 
 -11   1   3     2119.93     2358.47    100.30 o 
 -10   1   3       61.70       63.81     26.31 o 
  -9   1   3     5291.31     4952.91     95.59 o 
  -8   1   3       56.68       34.50      9.40 o 
  -7   1   3     7672.96     7907.24    111.92 o 
  -6   1   3    10509.95    10598.86    244.75 o 
  -5   1   3     3674.32     3251.60     61.46 o 
  -4   1   3    10655.91    10366.71    105.64 o 
  -3   1   3    20688.87    20858.64    258.98 o 
  -2   1   3    17347.83    16904.79    226.21 o 
  -1   1   3    34877.34    34500.43   1457.67 o 
   0   1   3     1760.05     1716.31     51.03 o 
   1   1   3     2441.49     2919.95    172.90 o 
   2   1   3    39384.37    36109.52   1140.66 o 
   3   1   3      663.21      680.58     22.11 o 
   4   1   3     3282.48     2989.26     39.99 o 
   5   1   3    12469.62    12210.52    104.40 o 
   6   1   3      369.83      343.15     18.72 o 
   7   1   3        6.97       22.09      6.60 o 
   8   1   3     3204.80     3094.31    106.71 o 
   9   1   3     1427.77     1507.91     88.65 o 
  10   1   3     2840.98     2541.71    145.17 o 
  11   1   3     3757.14     4187.53    252.89 o 
  12   1   3       89.51       36.38     13.66 o 
  13   1   3     6131.85     6477.88    238.41 o 
  14   1   3      422.90      369.45     53.62 o 
  15   1   3     1730.57     1539.29    132.14 o 
  16   1   3      341.90      292.89     60.70 o 
  17   1   3      770.93      890.13    126.06 o 
  18   1   3       25.20       80.06     24.45 o 
 -17   2   3      443.88      412.46     74.12 o 
 -16   2   3      333.77      418.64     63.37 o 
 -15   2   3     1034.29     1127.61     92.76 o 
 -14   2   3     5736.28     6606.58    216.44 o 
 -13   2   3     1331.39     1236.72     67.06 o 
 -12   2   3    11853.93    13285.21    428.74 o 
 -11   2   3     3095.69     3013.58    163.76 o 
 -10   2   3     5011.21     4959.70     89.78 o 
  -9   2   3      951.65      967.82     54.60 o 
  -8   2   3     3008.87     3086.95     80.09 o 
  -7   2   3     2742.32     2440.64     64.45 o 
  -6   2   3    24561.46    22507.32    539.99 o 
  -5   2   3     9433.64     9602.02     89.89 o 
  -4   2   3     7713.11     7850.93    105.88 o 
  -3   2   3    63328.23    60872.26   1006.50 o 
  -2   2   3        5.41       25.60      8.35 o 
  -1   2   3    23020.76    23398.67    400.13 o 
   0   2   3      701.82      576.48     64.79 o 
   1   2   3    18267.79    17774.78    177.61 o 
   2   2   3      631.84      453.84     27.90 o 
   3   2   3    37130.62    35033.05    684.23 o 
   4   2   3     1347.58     1393.75     29.04 o 
   5   2   3    11278.11    11103.68    159.01 o 
   6   2   3     5573.06     5584.70     91.57 o 
   7   2   3    10798.21    10399.87    235.97 o 
   8   2   3     4009.00     4270.95    109.92 o 
   9   2   3     3247.92     3145.91     93.57 o 
  10   2   3    11182.70    11847.12    194.19 o 
  11   2   3     1485.55     1566.31    139.66 o 
  12   2   3     2460.57     3038.29    139.22 o 
  13   2   3      200.24      167.78     31.43 o 
  14   2   3     2792.57     3044.89    160.16 o 
  15   2   3        3.41       32.39     18.35 o 
  16   2   3     2960.51     2927.51    192.63 o 
  17   2   3      122.19       93.33     23.60 o 
 -17   3   3      374.05      304.89     59.51 o 
 -16   3   3      137.15      165.03     33.22 o 
 -15   3   3     1336.87     1530.97    109.95 o 
 -14   3   3      153.40      111.58     15.45 o 
 -13   3   3     4491.43     4876.90    161.05 o 
 -12   3   3     1673.60     1689.52     78.95 o 
 -11   3   3      408.84      568.77     37.43 o 
 -10   3   3       26.72       56.84     12.66 o 
  -9   3   3     1605.16     1712.21     72.66 o 
  -8   3   3     1924.42     2069.97     58.10 o 
  -7   3   3     7678.15     7504.12    115.57 o 
  -6   3   3     2144.69     2034.91     49.32 o 
  -5   3   3     6403.69     6097.61     90.64 o 
  -4   3   3     7705.66     7889.17    107.86 o 
  -3   3   3      191.87      173.03     18.86 o 
  -2   3   3     4244.39     3699.84     71.52 o 
  -1   3   3    14119.71    13497.49    156.90 o 
   0   3   3     3516.29     3818.85     69.29 o 
   1   3   3      155.05      298.78     27.63 o 
   2   3   3    28521.46    27387.47    270.11 o 
   3   3   3       78.72       73.85     19.00 o 
   4   3   3    15152.42    15860.61    158.24 o 
   5   3   3     3865.37     3394.81     93.68 o 
   6   3   3      774.20      744.71     32.13 o 
   7   3   3     2155.20     2206.55     36.33 o 
   8   3   3      979.66      847.48     55.92 o 
   9   3   3      623.47      663.15     64.41 o 
  10   3   3     3102.29     3350.12    131.74 o 
  11   3   3     6316.54     6774.76    207.78 o 
  12   3   3       11.69       33.75      9.14 o 
  13   3   3     1272.05     1275.07    203.32 o 
  14   3   3      233.61      220.42     32.00 o 
  15   3   3      212.75      226.61     52.20 o 
  16   3   3        0.50        9.34     17.31 o 
  17   3   3      227.51      262.45     62.82 o 
 -17   4   3       62.12       43.92     14.61 o 
 -16   4   3        4.37       41.41     14.29 o 
 -15   4   3        2.55       62.71     18.82 o 
 -14   4   3       41.99       27.63     14.25 o 
 -13   4   3      464.10      423.42     39.86 o 
 -12   4   3      437.09      434.57     39.81 o 
 -11   4   3      104.85       96.29     18.17 o 
 -10   4   3      661.78      638.39     46.58 o 
  -9   4   3      512.19      469.45     53.02 o 
  -8   4   3      739.42      810.26     50.17 o 
  -7   4   3       32.84       50.52     11.52 o 
  -6   4   3      761.60      825.49     64.27 o 
  -5   4   3      693.91      669.28     56.46 o 
  -4   4   3      604.18      621.21     54.68 o 
  -3   4   3     2118.45     2357.98     90.31 o 
  -2   4   3       22.98       84.10     24.46 o 
  -1   4   3     5862.27     5838.03     98.39 o 
   0   4   3     5412.21     5344.58     98.26 o 
   1   4   3       17.66       34.96     10.23 o 
   2   4   3      783.79      779.28     53.84 o 
   3   4   3       18.28       58.90     18.33 o 
   4   4   3     1464.41     1433.57     42.25 o 
   5   4   3     2735.68     2577.16     63.80 o 
   6   4   3      577.24      722.79     44.95 o 
   7   4   3     4411.50     4344.49    112.60 o 
   8   4   3     3130.99     3334.27     74.30 o 
   9   4   3        5.04        7.48      8.79 o 
  10   4   3      159.12      146.23     40.74 o 
  11   4   3        3.10       23.13     15.60 o 
  12   4   3      362.15      320.93     41.55 o 
  13   4   3      398.65      403.47     45.84 o 
  14   4   3      463.50      420.09     65.39 o 
  15   4   3        8.25       41.89     39.69 o 
  16   4   3      292.74      271.22     58.59 o 
  17   4   3      232.92      245.17     56.02 o 
 -16   5   3       15.77       81.17     34.26 o 
 -15   5   3     1306.18     1676.16    168.42 o 
 -14   5   3      115.71      114.22     32.74 o 
 -13   5   3      626.84      540.42     77.23 o 
 -12   5   3      266.19      251.65     33.19 o 
 -11   5   3      494.99      526.47     40.91 o 
 -10   5   3      918.52     1016.53     96.69 o 
  -9   5   3     9742.08    10282.93    190.99 o 
  -8   5   3     5434.85     5590.67    106.76 o 
  -7   5   3     2715.13     2715.07     73.48 o 
  -6   5   3     3935.47     3743.62     90.55 o 
  -5   5   3     1017.11     1203.06     82.95 o 
  -4   5   3     3447.53     3297.13     73.13 o 
  -3   5   3      231.50      336.58     56.70 o 
  -2   5   3     7662.07     7161.92    141.03 o 
  -1   5   3    10516.10    10690.74    117.95 o 
   0   5   3     7650.53     8015.38    114.54 o 
   1   5   3     2268.57     2141.36     59.98 o 
   2   5   3    14288.30    13301.54    137.67 o 
   3   5   3      512.86      696.13     55.48 o 
   4   5   3     7484.61     7783.07    145.55 o 
   5   5   3     6445.07     6049.84    166.02 o 
   6   5   3     5154.22     5295.90    143.18 o 
   7   5   3     5653.31     5876.05    127.41 o 
   8   5   3      481.49      556.03     62.05 o 
   9   5   3     1177.52     1397.29    105.22 o 
  10   5   3     2202.20     2164.58    130.05 o 
  11   5   3     3526.72     4360.17    211.10 o 
  12   5   3      426.30      448.47     51.70 o 
  13   5   3     4374.21     3795.77    387.67 o 
  14   5   3       10.43       41.43     10.79 o 
  15   5   3     2517.34     2600.72    152.30 o 
  16   5   3      311.48      204.87     47.74 o 
 -16   6   3     1186.32     1420.99    310.52 o 
 -15   6   3        7.06       54.26     22.07 o 
 -14   6   3     2589.49     2788.15    205.40 o 
 -13   6   3      338.34      209.91     29.28 o 
 -12   6   3     3764.29     4433.01    115.47 o 
 -11   6   3      696.44      732.70     65.49 o 
 -10   6   3     4892.92     5351.51    157.33 o 
  -9   6   3     1252.02     1279.59     67.76 o 
  -8   6   3     4258.94     4469.75    126.75 o 
  -7   6   3     6177.59     6213.06    120.72 o 
  -6   6   3     6441.65     6440.48    167.87 o 
  -5   6   3      929.95      968.40     94.19 o 
  -4   6   3     6685.10     6981.71    124.32 o 
  -3   6   3    13903.39    13432.74    168.99 o 
  -2   6   3     4359.97     4274.34     94.99 o 
  -1   6   3    16605.50    16606.45    232.44 o 
   0   6   3      486.41      511.15     47.47 o 
   1   6   3    10767.91    10831.04    138.60 o 
   2   6   3     2495.15     2184.87     51.51 o 
   3   6   3     7771.45     7383.82    128.19 o 
   4   6   3       28.66       53.29     11.56 o 
   5   6   3    10194.66    10392.08    269.92 o 
   6   6   3     4992.60     5014.97    186.63 o 
   7   6   3     5073.86     5396.91    106.23 o 
   8   6   3     7761.43     8134.03    161.93 o 
   9   6   3      261.46      265.93     40.91 o 
  10   6   3     6773.87     7657.66    179.17 o 
  11   6   3      516.07      406.16     55.62 o 
  12   6   3     2269.03     2594.44    167.42 o 
  13   6   3      308.66      355.79     41.77 o 
  14   6   3     3143.91     3258.67    110.09 o 
  15   6   3        2.77       35.84     17.22 o 
  16   6   3     2121.59     2071.89    196.42 o 
 -15   7   3      486.05      414.20     91.65 o 
 -14   7   3       34.47       47.68     36.83 o 
 -13   7   3     1403.85     1209.90    104.70 o 
 -12   7   3       10.25       30.93     14.23 o 
 -11   7   3     2317.07     2675.33    122.01 o 
 -10   7   3      647.47      575.60     65.36 o 
  -9   7   3      163.18      152.20     27.87 o 
  -8   7   3     1439.66     1616.12    116.55 o 
  -7   7   3     1262.37     1358.96     94.93 o 
  -6   7   3     1113.01     1240.52    118.36 o 
  -5   7   3     2024.71     2016.25     98.90 o 
  -4   7   3     1626.01     1619.88     90.23 o 
  -3   7   3      564.86      757.23     57.55 o 
  -2   7   3     7043.76     7197.02    135.93 o 
  -1   7   3      365.86      358.33     34.60 o 
   0   7   3     3797.72     3684.53     82.03 o 
   1   7   3      506.25      516.98     46.53 o 
   2   7   3     6734.92     6274.43    126.25 o 
   3   7   3       89.47      103.92     20.01 o 
   4   7   3     4939.23     4888.01    100.04 o 
   5   7   3       25.36       59.37     16.55 o 
   6   7   3     2582.86     2564.58    138.12 o 
   7   7   3     1536.58     1844.29    161.75 o 
   8   7   3     3462.87     3613.17    102.91 o 
   9   7   3     2899.20     3005.93     79.12 o 
  10   7   3      157.39      121.25     26.64 o 
  11   7   3      997.01      966.12     88.50 o 
  12   7   3      202.43      195.02     38.97 o 
  13   7   3      214.72      248.18     49.40 o 
  14   7   3       25.06       51.21     14.22 o 
  15   7   3      489.19      596.50    114.62 o 
 -14   8   3      436.84      438.68     61.01 o 
 -13   8   3      370.83      357.82     53.93 o 
 -12   8   3      881.08      780.77     82.34 o 
 -11   8   3       15.80       81.75     15.49 o 
 -10   8   3      240.13      264.32     36.12 o 
  -9   8   3       77.89       66.41     18.82 o 
  -8   8   3       22.51       67.45     16.01 o 
  -7   8   3        0.69       31.05     20.52 o 
  -6   8   3      102.85      107.66     37.48 o 
  -5   8   3     2150.21     2120.43    113.63 o 
  -4   8   3     3252.46     3328.64    136.02 o 
  -3   8   3      101.18      194.94     34.56 o 
  -2   8   3      619.49      660.93     54.08 o 
  -1   8   3     1118.43     1209.68     88.10 o 
   0   8   3     1806.67     1850.46    114.36 o 
   1   8   3        1.40       27.16     20.17 o 
   2   8   3      875.69      897.59     92.05 o 
   3   8   3      177.36      211.84     34.48 o 
   4   8   3      868.57      935.68     73.53 o 
   5   8   3     1994.43     2066.96     86.08 o 
   6   8   3     1501.48     1677.86     96.83 o 
   7   8   3      219.32      207.16     31.60 o 
   8   8   3     4309.73     4602.44    158.31 o 
   9   8   3      335.30      343.40     43.37 o 
  10   8   3     1136.24     1085.08    103.29 o 
  11   8   3       83.25       93.49     21.03 o 
  12   8   3       38.03       35.00     72.45 o 
  13   8   3      185.81      209.91     50.27 o 
  14   8   3      310.68      266.86     48.12 o 
 -13   9   3      614.98      440.31     47.00 o 
 -12   9   3      122.26      160.23     28.14 o 
 -11   9   3     2036.80     2158.51    120.85 o 
 -10   9   3      221.48      147.20     38.16 o 
  -9   9   3     4120.00     4424.96    192.70 o 
  -8   9   3     2639.89     2787.03     88.29 o 
  -7   9   3     2467.71     2308.74    123.57 o 
  -6   9   3     1861.01     1875.19    116.09 o 
  -5   9   3      712.16      668.96     54.21 o 
  -4   9   3     1310.26     1240.54     78.00 o 
  -3   9   3      258.09      188.40     34.23 o 
  -2   9   3     3706.03     3614.13     98.67 o 
  -1   9   3     1015.58     1090.61     92.39 o 
   0   9   3     5945.13     5747.55    129.35 o 
   1   9   3     1277.10     1318.91    100.35 o 
   2   9   3     6176.33     5922.01    147.00 o 
   3   9   3     1149.74     1183.84     81.59 o 
   4   9   3     5103.91     4844.59     96.21 o 
   5   9   3      828.02      876.26     57.57 o 
   6   9   3     2536.73     2659.28    123.79 o 
   7   9   3     3513.07     3329.14    106.91 o 
   8   9   3     1923.38     2161.82    154.70 o 
   9   9   3     2191.97     2243.74    146.34 o 
  10   9   3      433.93      321.91     57.56 o 
  11   9   3     1862.54     1484.67    317.74 o 
  12   9   3     1077.58     1146.11    164.63 o 
  13   9   3     1963.19     1914.56    190.13 o 
 -11  10   3        2.56       57.33     15.09 o 
 -10  10   3     3939.29     4287.09    189.62 o 
  -9  10   3     1623.48     1606.03    124.82 o 
  -8  10   3     2473.00     2438.37    162.92 o 
  -7  10   3     3767.17     3987.59    154.69 o 
  -6  10   3      483.87      536.69     78.65 o 
  -5  10   3     2130.61     2054.27    138.86 o 
  -4  10   3      480.30      450.77     50.82 o 
  -3  10   3     6166.69     6156.46    225.82 o 
  -2  10   3     1676.46     1631.97    121.02 o 
  -1  10   3    10494.68     9993.68    216.37 o 
   0  10   3       15.65       12.75     17.10 o 
   1  10   3     4527.24     4327.08    101.91 o 
   2  10   3      274.62      297.57     34.37 o 
   3  10   3     3524.30     3343.95     96.61 o 
   4  10   3      103.57       68.68     17.82 o 
   5  10   3     3405.61     3424.52    134.59 o 
   6  10   3      287.58      335.83     40.44 o 
   7  10   3     5489.81     6001.66    186.81 o 
   8  10   3     2284.31     2073.93    171.01 o 
   9  10   3      345.98      289.88     51.29 o 
  10  10   3     1366.78     1411.11    125.80 o 
  11  10   3      277.34      231.14     53.14 o 
 -10  11   3      344.13      277.44     52.89 o 
  -9  11   3      491.23      421.36     49.74 o 
  -8  11   3     1749.53     1724.87    128.06 o 
  -7  11   3       69.99      170.83     37.62 o 
  -6  11   3       22.00       98.99     37.74 o 
  -5  11   3      640.43      626.52     71.20 o 
  -4  11   3      110.62       97.37     23.72 o 
  -3  11   3     1448.64     1381.87     95.32 o 
  -2  11   3     6476.78     6488.91    180.94 o 
  -1  11   3      201.09      185.61     31.66 o 
   0  11   3     2069.41     1937.57    125.06 o 
   1  11   3     1499.05     1707.72    116.70 o 
   2  11   3      149.20      139.96     25.83 o 
   3  11   3      431.01      402.44     51.36 o 
   4  11   3      651.15      554.18     73.81 o 
   5  11   3      328.70      298.46     43.72 o 
   6  11   3     3714.74     3987.58    102.61 o 
   7  11   3     1321.78     1114.13    140.30 o 
   8  11   3      582.63      495.42     74.05 o 
   9  11   3     1461.50     1511.17    154.18 o 
  10  11   3        0.16       64.22     34.49 o 
  -7  12   3       25.75       57.55     16.84 o 
  -6  12   3      555.94      485.05     70.76 o 
  -5  12   3      120.52      106.22     21.20 o 
  -4  12   3      435.50      452.20     58.98 o 
  -3  12   3      819.14      766.69     84.85 o 
  -2  12   3        5.87       69.93     31.28 o 
  -1  12   3      196.21      133.46     30.34 o 
   0  12   3        0.12       62.70     20.25 o 
   1  12   3       71.93       75.75     55.88 o 
   2  12   3       61.26      138.73     27.89 o 
   3  12   3      257.02      219.35     46.67 o 
   4  12   3        0.31       20.13     18.20 o 
   5  12   3       33.59       64.56     19.08 o 
   6  12   3       10.05      102.87     29.36 o 
   7  12   3      259.93      187.37     48.96 o 
  -3  13   3      100.27       75.92     22.70 o 
  -2  13   3     1834.31     1557.77    114.41 o 
  -1  13   3      314.45      239.09     40.38 o 
   0  13   3     1866.45     1605.04    116.65 o 
   1  13   3       81.53      112.69     27.86 o 
   2  13   3     2186.80     1928.20    143.26 o 
   3  13   3      154.97      145.80     27.36 o 
 -17   0   4      368.49      240.84     77.12 o 
 -16   0   4     1544.54     1324.30    155.27 o 
 -15   0   4      603.27      448.01     77.31 o 
 -14   0   4     4180.77     4568.45    344.74 o 
 -13   0   4     2478.78     2373.03    239.87 o 
 -12   0   4     2607.64     2198.54    173.99 o 
 -11   0   4     6883.47     7236.22    196.75 o 
 -10   0   4     3360.09     3648.16    209.68 o 
  -9   0   4     2585.36     2633.23    129.17 o 
  -8   0   4     7222.97     6329.75    326.45 o 
  -7   0   4    11835.26    11694.27    356.24 o 
  -6   0   4     8088.27     7329.11    208.84 o 
  -5   0   4    29441.27    28456.24    782.61 o 
  -4   0   4     3165.85     3184.19     74.00 o 
  -3   0   4    44335.66    44218.47    739.47 o 
  -2   0   4      432.80      421.84     72.07 o 
  -1   0   4    14502.61    13908.85    173.60 o 
   0   0   4     4835.57     4421.63    180.79 o 
   1   0   4     5103.78     5309.29    159.42 o 
   2   0   4      253.54      161.83     33.07 o 
   4   0   4    38323.16    39760.64    655.27 o 
   5   0   4     2191.08     2058.39     55.59 o 
   6   0   4    20119.05    19574.04    343.33 o 
   7   0   4       25.23       12.41      5.43 o 
   8   0   4     5348.67     5243.04     92.15 o 
   9   0   4     3636.04     3328.26     70.09 o 
  10   0   4     4617.27     4631.97    144.40 o 
  11   0   4      228.41      227.29     58.25 o 
  12   0   4    15471.86    17747.71   6263.67 o 
  13   0   4     2595.67     2737.53    140.98 o 
  14   0   4     3415.93     3525.25    161.48 o 
  15   0   4      886.15      908.65    117.28 o 
  16   0   4      892.43      779.93    121.41 o 
  17   0   4      162.19      204.46     64.40 o 
 -17   1   4       21.36       74.19     24.57 o 
 -16   1   4        0.21       30.83     13.61 o 
 -15   1   4     1424.04     1435.22     81.71 o 
 -14   1   4        2.85       23.92     14.40 o 
 -13   1   4     3827.14     3675.85    127.85 o 
 -12   1   4     1459.54     1454.95     76.41 o 
 -11   1   4     1839.11     1895.50    125.34 o 
 -10   1   4     7240.62     7194.49    332.50 o 
  -9   1   4      443.75      477.66     37.18 o 
  -8   1   4     1750.61     1990.50     64.32 o 
  -7   1   4      522.67      558.28     38.03 o 
  -6   1   4    11275.17    10886.41    225.86 o 
  -5   1   4     1995.03     1659.15     45.91 o 
  -4   1   4    12372.02    12701.60    126.86 o 
  -3   1   4     2563.59     2299.05     46.09 o 
  -2   1   4    11800.09    11214.91    143.46 o 
  -1   1   4     1045.97     1109.48     28.42 o 
   0   1   4     5864.72     5740.84    161.05 o 
   1   1   4      252.47      277.83     69.74 o 
   2   1   4     7920.03     8078.29    148.41 o 
   3   1   4     8035.60     7771.22    127.00 o 
   4   1   4     7918.17     7809.93    102.17 o 
   5   1   4     4539.15     4611.64     66.72 o 
   6   1   4       41.26       90.50     14.98 o 
   7   1   4     3438.17     3091.08    105.19 o 
   8   1   4      859.57      872.72     43.03 o 
   9   1   4     6568.82     7023.80    331.56 o 
  10   1   4      379.10      358.73     44.31 o 
  11   1   4     6638.58     6494.76    233.43 o 
  12   1   4     1192.36      890.67    136.48 o 
  13   1   4     1540.97     1777.33    152.21 o 
  14   1   4     1257.76     1110.05    111.55 o 
  15   1   4      767.86      701.06    138.04 o 
  16   1   4       46.94       54.83     27.23 o 
  17   1   4      865.23      828.01    123.70 o 
 -17   2   4      296.15      294.75     66.49 o 
 -16   2   4      126.12       51.11     26.47 o 
 -15   2   4      276.41      198.99     23.76 o 
 -14   2   4        0.35       46.07     11.71 o 
 -13   2   4      260.81      219.21     25.35 o 
 -12   2   4      355.10      353.87     38.91 o 
 -11   2   4       12.40       23.62     20.45 o 
 -10   2   4     1735.30     1856.22     85.52 o 
  -9   2   4      109.85       78.58     20.41 o 
  -8   2   4       79.83       60.21     13.34 o 
  -7   2   4     1274.22     1225.06     57.94 o 
  -6   2   4      410.12      459.56     33.30 o 
  -5   2   4        2.15       42.13     19.38 o 
  -4   2   4     1027.77     1155.44     97.26 o 
  -3   2   4        0.96        9.81      8.75 o 
  -2   2   4     4908.74     4831.85     84.30 o 
  -1   2   4     1009.29     1000.78     51.37 o 
   0   2   4       30.40       30.74      9.00 o 
   1   2   4       17.60       40.90      8.19 o 
   2   2   4     5357.63     5902.01     92.52 o 
   3   2   4      348.50      496.19     42.88 o 
   4   2   4       33.05       15.04      4.87 o 
   5   2   4     1564.60     1482.71     31.41 o 
   6   2   4       59.33       51.18      6.71 o 
   7   2   4      389.06      364.27     24.56 o 
   8   2   4       50.43       28.25      4.82 o 
   9   2   4      139.19      147.02     18.81 o 
  10   2   4      105.51       76.03     21.86 o 
  11   2   4        6.98       22.19      6.49 o 
  12   2   4        6.82       18.35      6.56 o 
  13   2   4        1.69       21.65     10.30 o 
  14   2   4      114.09       69.30     20.49 o 
  15   2   4       29.40       24.23     11.89 o 
  16   2   4        3.92       25.75     12.78 o 
  17   2   4        3.59       28.28     15.04 o 
 -17   3   4      204.65      165.22     43.21 o 
 -16   3   4       29.51       69.95     19.54 o 
 -15   3   4     2316.51     2518.71    137.23 o 
 -14   3   4      340.61      229.78     34.39 o 
 -13   3   4     2201.01     1873.78    127.04 o 
 -12   3   4      646.17      705.73     39.88 o 
 -11   3   4     4288.44     4725.11    108.11 o 
 -10   3   4     6471.87     7089.09    116.03 o 
  -9   3   4     2024.55     2269.55     85.18 o 
  -8   3   4     7494.21     7707.72    123.33 o 
  -7   3   4       83.45       76.25     17.65 o 
  -6   3   4    13281.55    13344.81    208.33 o 
  -5   3   4      522.17      488.85     30.10 o 
  -4   3   4     5807.52     6124.45     94.60 o 
  -3   3   4      307.84      398.96     31.07 o 
  -2   3   4    24142.88    23538.01    234.46 o 
  -1   3   4      155.09      252.00     24.02 o 
   0   3   4    17451.10    17571.35    181.95 o 
   1   3   4     4633.02     4234.85     76.46 o 
   2   3   4     4512.47     4738.63     84.38 o 
   3   3   4     4017.65     3653.43     59.15 o 
   4   3   4     3052.40     2757.37     51.09 o 
   5   3   4      796.00      760.53     37.68 o 
   6   3   4     1540.73     1386.71     37.67 o 
   7   3   4     5194.19     4884.93    183.00 o 
   8   3   4     1276.82     1241.20     76.56 o 
   9   3   4    10212.48    10601.88    338.96 o 
  10   3   4      148.35      169.56     24.16 o 
  11   3   4     3431.03     3783.78    131.61 o 
  12   3   4     1800.90     1809.80    110.20 o 
  13   3   4      534.65      517.47     48.99 o 
  14   3   4      756.69      634.04    128.39 o 
  15   3   4     1334.68     1455.86    142.96 o 
  16   3   4      348.67      397.54     73.61 o 
  17   3   4      971.11     1146.31     84.08 o 
 -17   4   4        4.80       45.34     23.75 o 
 -16   4   4     2734.29     3091.95    189.29 o 
 -15   4   4      598.84      574.53     86.37 o 
 -14   4   4     2520.95     2979.03    281.58 o 
 -13   4   4      532.17      404.93     37.77 o 
 -12   4   4     3968.66     4066.40    153.39 o 
 -11   4   4     2921.28     3406.67    115.56 o 
 -10   4   4     1337.32     1505.02     94.44 o 
  -9   4   4     1074.53     1117.60     70.74 o 
  -8   4   4     9013.68     9081.63    186.58 o 
  -7   4   4     9776.73     9816.92    160.38 o 
  -6   4   4     3859.00     3624.79     73.06 o 
  -5   4   4    13790.76    13099.33    160.50 o 
  -4   4   4      558.84      647.06     40.83 o 
  -3   4   4    20953.54    21974.43    228.43 o 
  -2   4   4     4065.22     3720.88     94.45 o 
  -1   4   4    10511.37     9701.55     74.85 o 
   0   4   4     2172.83     2071.87     54.26 o 
   1   4   4    10647.41    11039.02    135.39 o 
   2   4   4    17214.96    16913.16    179.89 o 
   3   4   4    24867.99    24670.49    252.07 o 
   4   4   4    11141.20    11146.45    134.72 o 
   5   4   4      607.24      592.91     56.43 o 
   6   4   4    13125.88    13579.14    208.45 o 
   7   4   4      165.17      197.16     27.80 o 
   8   4   4     6822.58     7135.66    136.28 o 
   9   4   4      104.17       49.65     21.05 o 
  10   4   4     3584.71     4283.63    157.46 o 
  11   4   4       92.81       67.72     19.33 o 
  12   4   4     6884.33     7310.36    241.84 o 
  13   4   4      674.53      687.73     61.77 o 
  14   4   4     2629.43     2729.27    104.58 o 
  15   4   4      498.53      531.77     77.68 o 
  16   4   4      987.11      968.91    153.30 o 
  17   4   4     1141.74     1004.48     82.87 o 
 -16   5   4       17.46       65.22     25.51 o 
 -15   5   4      835.30      916.65    144.55 o 
 -14   5   4        2.47       20.97     12.51 o 
 -13   5   4     2495.48     2876.59    119.80 o 
 -12   5   4      403.58      461.36     49.24 o 
 -11   5   4      519.12      475.37     42.81 o 
 -10   5   4     2565.00     2643.25    150.13 o 
  -9   5   4      715.39      746.21     76.30 o 
  -8   5   4       80.14       70.54     32.60 o 
  -7   5   4      931.64     1162.24     55.49 o 
  -6   5   4     4170.04     3752.00     92.93 o 
  -5   5   4     2128.94     2076.81    103.37 o 
  -4   5   4     4705.86     4507.46    112.24 o 
  -3   5   4     1800.89     1619.41     50.80 o 
  -2   5   4     2786.77     2379.84     59.07 o 
  -1   5   4     1153.73     1312.33     82.38 o 
   0   5   4     1911.52     1730.65     52.57 o 
   1   5   4      423.80      497.93     45.33 o 
   2   5   4     4304.22     4121.13     84.89 o 
   3   5   4     6425.25     6514.29    135.31 o 
   4   5   4     5022.00     5019.80    118.37 o 
   5   5   4     3068.29     3060.32     81.24 o 
   6   5   4      253.08      352.99     34.48 o 
   7   5   4     3151.68     3262.12    125.52 o 
   8   5   4      110.52      148.26     28.39 o 
   9   5   4     1921.12     1963.38     84.00 o 
  10   5   4      395.81      267.90     68.80 o 
  11   5   4     3129.15     3551.08    269.77 o 
  12   5   4        0.34       32.37     12.04 o 
  13   5   4     1519.98     1504.11    166.61 o 
  14   5   4      174.15      162.85     37.25 o 
  15   5   4      567.94      375.99    116.64 o 
  16   5   4       93.13       71.62     35.03 o 
 -15   6   4      481.42      489.26     91.83 o 
 -14   6   4       11.21       20.36     10.31 o 
 -13   6   4       33.26       40.07     12.96 o 
 -12   6   4       86.78       76.37     31.95 o 
 -11   6   4        6.78       31.47      9.89 o 
 -10   6   4      946.39      988.90     71.18 o 
  -9   6   4      295.04      240.64     33.15 o 
  -8   6   4     1686.16     2002.47    108.41 o 
  -7   6   4     2633.22     2638.84    110.41 o 
  -6   6   4       80.51       72.69     20.83 o 
  -5   6   4       25.86       73.15     19.87 o 
  -4   6   4      286.83      264.82     34.72 o 
  -3   6   4      417.86      606.58     54.86 o 
  -2   6   4      369.67      402.39     38.42 o 
  -1   6   4       23.59       33.98     16.56 o 
   0   6   4      448.42      591.82     56.13 o 
   1   6   4     1772.89     1840.89     82.36 o 
   2   6   4      299.04      320.93     38.67 o 
   3   6   4        2.32       30.66     13.89 o 
   4   6   4      151.11      250.45     37.77 o 
   5   6   4      727.81      826.49     62.96 o 
   6   6   4       66.24       51.05     30.87 o 
   7   6   4      795.91      891.90     84.45 o 
   8   6   4      181.92      194.23     34.87 o 
   9   6   4       16.79       31.87     30.52 o 
  10   6   4      108.81       38.28     17.06 o 
  11   6   4      149.88      108.75     64.43 o 
  12   6   4       12.13       66.57     18.75 o 
  13   6   4      147.11       91.86     25.31 o 
  14   6   4      362.65      297.76     49.13 o 
  15   6   4        0.58       15.78     14.17 o 
 -15   7   4     1545.00     1478.80    153.24 o 
 -14   7   4      172.30      129.26     29.20 o 
 -13   7   4     1104.93      948.88     92.99 o 
 -12   7   4        1.58       47.22     12.29 o 
 -11   7   4     2224.65     2469.72    109.97 o 
 -10   7   4     2711.92     3133.08    124.47 o 
  -9   7   4     2090.16     2194.89    111.65 o 
  -8   7   4     4753.58     4970.66    132.61 o 
  -7   7   4       27.02       41.41     16.92 o 
  -6   7   4     5999.21     5842.35    128.85 o 
  -5   7   4      532.35      567.61     70.00 o 
  -4   7   4     1590.44     1737.85    146.37 o 
  -3   7   4      865.65      768.76     78.49 o 
  -2   7   4    15410.28    15557.32    233.27 o 
  -1   7   4      699.41     1007.66     95.01 o 
   0   7   4    16933.06    16648.21    297.76 o 
   1   7   4    10371.88    10387.33    291.52 o 
   2   7   4     3230.46     3356.90     94.68 o 
   3   7   4     5230.47     5019.91    125.08 o 
   4   7   4     1619.01     1686.28    132.99 o 
   5   7   4       26.09       75.28     23.58 o 
   6   7   4     5257.55     5360.22    109.19 o 
   7   7   4     5687.60     6053.17    167.50 o 
   8   7   4      417.62      431.65     66.15 o 
   9   7   4     7419.71     7918.14    206.61 o 
  10   7   4      167.99      131.51     38.11 o 
  11   7   4      652.44      449.47    125.81 o 
  12   7   4       85.19      125.49     34.13 o 
  13   7   4      160.35      212.90     46.41 o 
  14   7   4       69.89       79.76     45.97 o 
  15   7   4     1043.00     1031.00    143.55 o 
 -14   8   4     1160.86     1120.29    110.27 o 
 -13   8   4      342.96      284.67     48.46 o 
 -12   8   4     1649.78     1564.89    102.29 o 
 -11   8   4      210.60      167.11     27.48 o 
 -10   8   4     1880.26     2186.78    172.07 o 
  -9   8   4     4664.58     5141.38    127.93 o 
  -8   8   4     2440.59     2394.14    130.19 o 
  -7   8   4     7565.39     8025.50    201.68 o 
  -6   8   4       16.21        4.75     18.11 o 
  -5   8   4     5914.63     5580.54    148.42 o 
  -4   8   4      772.90      878.44     92.82 o 
  -3   8   4     5235.12     5276.56    107.78 o 
  -2   8   4       54.17      115.95     40.52 o 
  -1   8   4    18204.29    18458.36    429.61 o 
   0   8   4      903.84      936.26     74.41 o 
   1   8   4     3018.41     2916.44    118.61 o 
   2   8   4     6398.32     6108.63    219.59 o 
   3   8   4     6476.67     6334.47    205.05 o 
   4   8   4      537.53      504.18     50.37 o 
   5   8   4     1644.25     1614.57    172.54 o 
   6   8   4     3953.09     3999.59    152.09 o 
   7   8   4      625.28      631.48     85.77 o 
   8   8   4     7295.56     7987.14    205.04 o 
   9   8   4      148.80      131.89     37.51 o 
  10   8   4     2067.26     2114.01    145.10 o 
  11   8   4      158.27      210.74     51.41 o 
  12   8   4     1702.42     1702.28    169.21 o 
  13   8   4      169.57       85.38     48.57 o 
  14   8   4     1422.34     1503.31    112.49 o 
 -13   9   4      182.41      129.05     24.30 o 
 -12   9   4       92.66       58.15     16.04 o 
 -11   9   4      792.24      694.26     81.23 o 
 -10   9   4      484.19      453.46     58.76 o 
  -9   9   4     2614.33     2715.53    157.86 o 
  -8   9   4      823.07      877.90     73.73 o 
  -7   9   4      133.03      123.27     49.60 o 
  -6   9   4     1201.58     1434.12    115.95 o 
  -5   9   4       14.74       42.03     16.38 o 
  -4   9   4      328.18      301.55     47.15 o 
  -3   9   4       21.97       32.79     57.20 o 
  -2   9   4      847.53     1028.92     95.54 o 
  -1   9   4      130.71       86.79     23.49 o 
   0   9   4      437.49      491.53     45.37 o 
   1   9   4       36.66       50.14     26.14 o 
   2   9   4       94.71      120.92     25.29 o 
   3   9   4       78.60       67.73     23.32 o 
   4   9   4     1593.67     1732.06    143.01 o 
   5   9   4      677.55      664.57     71.76 o 
   6   9   4       49.93      105.29     24.69 o 
   7   9   4     1651.44     1915.39    148.93 o 
   8   9   4       47.56       94.78     19.89 o 
   9   9   4      646.59      596.11     99.87 o 
  10   9   4      150.67      130.15     30.28 o 
  11   9   4      619.72      545.10     76.06 o 
  12   9   4        0.11      112.48     75.51 o 
  13   9   4     1205.06     1174.12    144.11 o 
 -11  10   4       11.38       53.28     17.09 o 
 -10  10   4        3.18       43.10     14.74 o 
  -9  10   4        7.02       72.17     33.48 o 
  -8  10   4      197.33      226.36     40.30 o 
  -7  10   4      738.21      847.89     90.25 o 
  -6  10   4        3.12       25.38     29.85 o 
  -5  10   4     1393.63     1384.79    101.33 o 
  -4  10   4      361.06      290.86     43.19 o 
  -3  10   4      210.05      253.15     40.39 o 
  -2  10   4      269.39      300.38    101.27 o 
  -1  10   4      174.26      117.49     45.69 o 
   0  10   4        0.58       29.70     27.23 o 
   1  10   4      648.82      693.02     70.69 o 
   2  10   4        0.26       36.46     20.40 o 
   3  10   4     1983.41     2091.84    163.67 o 
   4  10   4      670.66      787.42    102.53 o 
   5  10   4      398.35      361.27     45.88 o 
   6  10   4      411.70      388.12     52.71 o 
   7  10   4        1.34      130.28     29.67 o 
   8  10   4        4.24       66.00     17.30 o 
   9  10   4        8.61       29.32     29.47 o 
  10  10   4       21.45       15.90     29.03 o 
  11  10   4      411.19      353.93    115.67 o 
  -9  11   4     1100.31     1034.22    110.79 o 
  -8  11   4     1798.57     1748.11    185.87 o 
  -7  11   4       48.45       63.59     17.14 o 
  -6  11   4     1636.63     1739.89    133.44 o 
  -5  11   4      137.59      163.88     32.29 o 
  -4  11   4     1259.52     1189.48    104.28 o 
  -3  11   4      140.32      187.85     38.79 o 
  -2  11   4     5286.11     5774.23    368.95 o 
  -1  11   4      277.46      298.93     81.03 o 
   0  11   4     3303.87     3054.85    171.48 o 
   1  11   4     1680.39     1704.38    107.66 o 
   2  11   4      333.94      374.60     62.86 o 
   3  11   4     1168.82     1249.59    129.35 o 
   4  11   4     2110.99     1988.25    113.01 o 
   5  11   4     1425.34     1312.09    139.64 o 
   6  11   4      877.05      835.27     82.64 o 
   7  11   4     3427.87     3288.63    140.66 o 
   8  11   4      303.71      326.73     61.54 o 
   9  11   4     3159.92     2809.20    150.46 o 
  -7  12   4     3119.16     3066.01    205.47 o 
  -6  12   4       57.19      119.96     26.38 o 
  -5  12   4     1015.27      947.24    112.51 o 
  -4  12   4      202.28      216.03     41.98 o 
  -3  12   4     3540.64     3579.65    149.62 o 
  -2  12   4       91.26      143.77     39.34 o 
  -1  12   4     5636.23     5735.15    222.65 o 
   0  12   4      798.66      771.55    112.68 o 
   1  12   4     1403.93     1225.27    181.70 o 
   2  12   4     3036.79     3036.02    222.05 o 
   3  12   4      921.20      908.96    113.42 o 
   4  12   4      341.34      172.24     43.66 o 
   5  12   4      871.60      741.02    100.97 o 
   6  12   4     1695.25     1638.64    114.71 o 
   7  12   4      805.54      680.63    108.85 o 
  -2  13   4      331.70      428.83     87.41 o 
  -1  13   4       13.47       54.67     41.29 o 
   0  13   4      932.94      969.08    125.17 o 
   1  13   4       58.85       53.93     32.95 o 
   2  13   4      146.67      159.47     35.77 o 
 -17   1   5      879.27      847.50    184.31 o 
 -16   1   5       28.13       34.08     10.16 o 
 -15   1   5     2595.69     2742.06    150.05 o 
 -14   1   5     2513.65     2653.13    117.91 o 
 -13   1   5      638.70      677.46     63.96 o 
 -12   1   5     2467.88     2340.95     90.11 o 
 -11   1   5      761.71      761.97     65.72 o 
 -10   1   5     1740.11     1797.42     89.03 o 
  -9   1   5      937.02      998.54     58.07 o 
  -8   1   5     3213.69     3107.57     99.94 o 
  -7   1   5      999.18     1115.56     57.58 o 
  -6   1   5     1648.55     1387.10     55.70 o 
  -5   1   5     3066.51     2926.70     70.42 o 
  -4   1   5    20301.71    20216.68    226.57 o 
  -3   1   5     5563.93     5245.34    108.02 o 
  -2   1   5     1056.14     1141.78     41.16 o 
  -1   1   5     3359.89     2738.76     54.18 o 
   0   1   5      783.46      580.47     26.01 o 
   1   1   5      686.22      732.98     37.62 o 
   2   1   5     1050.14     1015.86     57.44 o 
   3   1   5    10333.71    10144.71    197.88 o 
   4   1   5     6681.86     6977.89    107.11 o 
   5   1   5    38686.23    41993.42    406.29 o 
   6   1   5     3944.88     3977.39     66.97 o 
   7   1   5     4724.05     4638.47     92.51 o 
   8   1   5      186.08      127.89     64.47 o 
   9   1   5     3049.37     3106.77     67.15 o 
  10   1   5       51.20       19.68      5.49 o 
  11   1   5     2763.25     2872.82     93.55 o 
  12   1   5     2085.19     2190.44    144.63 o 
  13   1   5     3835.25     3194.86    569.55 o 
  14   1   5     2505.12     2893.68    141.18 o 
  15   1   5      111.53       81.82     25.80 o 
  16   1   5      840.21      806.78    109.09 o 
  17   1   5      100.72       36.31     24.33 o 
 -17   2   5     1902.26     1844.87    117.26 o 
 -16   2   5      207.46       96.19     26.47 o 
 -15   2   5      333.34      366.53     44.87 o 
 -14   2   5     2591.23     2821.81    123.57 o 
 -13   2   5     1224.26     1084.15     93.28 o 
 -12   2   5     3504.50     3571.01    109.09 o 
 -11   2   5     7141.51     7440.94    164.34 o 
 -10   2   5      477.16      493.84     54.87 o 
  -9   2   5    16404.89    17552.88    285.11 o 
  -8   2   5      646.77      697.44     49.66 o 
  -7   2   5     2104.40     2035.51     86.73 o 
  -6   2   5     1469.32     1477.05     81.79 o 
  -5   2   5     7790.57     7123.43    183.23 o 
  -4   2   5      427.03      370.83     45.30 o 
  -3   2   5     9607.56     9808.18     88.29 o 
  -2   2   5     8146.11     7328.07    123.03 o 
  -1   2   5    13133.25    12427.37    144.73 o 
   0   2   5    20265.45    20137.76    247.10 o 
   1   2   5     2665.06     2495.51    111.99 o 
   2   2   5    17046.97    17431.34    188.14 o 
   3   2   5       26.34       32.96     10.52 o 
   4   2   5    22026.88    22297.81    222.40 o 
   5   2   5      796.72      727.65     45.32 o 
   6   2   5     9533.29     9912.46    183.28 o 
   7   2   5     1406.63     1343.51     49.62 o 
   8   2   5    19536.20    17248.17   1795.67 o 
   9   2   5      453.82      287.04     53.84 o 
  10   2   5    10046.98     9907.77    327.59 o 
  11   2   5     3359.81     3660.45    108.76 o 
  12   2   5     1579.63     1686.57     88.04 o 
  13   2   5     5394.75     5441.40    249.88 o 
  14   2   5      333.66      288.42     45.35 o 
  15   2   5      477.82      530.83     91.80 o 
  16   2   5      446.36      387.90     73.13 o 
  17   2   5      834.54      984.10    103.22 o 
 -17   3   5      188.11      190.85     38.42 o 
 -16   3   5       74.21       52.62     17.73 o 
 -15   3   5      297.60       91.77     59.73 o 
 -14   3   5      109.05       95.77     13.99 o 
 -13   3   5     2405.98     2681.92    103.13 o 
 -12   3   5     1303.99     1225.07     85.80 o 
 -11   3   5       32.92       35.57     12.18 o 
 -10   3   5     4465.81     5050.51    124.87 o 
  -9   3   5      366.29      318.29     40.70 o 
  -8   3   5      986.96     1028.19     62.76 o 
  -7   3   5     2215.96     2319.74    105.35 o 
  -6   3   5     9468.37     9469.74    241.64 o 
  -5   3   5     1791.75     1749.93     84.10 o 
  -4   3   5    17208.80    17197.38    223.28 o 
  -3   3   5     6423.04     6602.07    100.51 o 
  -2   3   5     1604.10     1827.02     45.68 o 
  -1   3   5    11161.96    11111.56    156.59 o 
   0   3   5     1358.27     1202.72     30.69 o 
   1   3   5     1800.23     2066.43     45.74 o 
   2   3   5     3113.64     3062.74     62.66 o 
   3   3   5    11509.54    11466.34    139.84 o 
   4   3   5     2049.00     1948.14     50.62 o 
   5   3   5     3914.80     3552.33     65.01 o 
   6   3   5     1083.74     1084.12     83.40 o 
   7   3   5     3546.43     3700.82     85.91 o 
   8   3   5      405.42      290.06     26.82 o 
   9   3   5      658.60       57.22    204.91 o 
  10   3   5       20.12       27.63     10.02 o 
  11   3   5     1797.14     1865.50     85.64 o 
  12   3   5      103.98       61.33     11.97 o 
  13   3   5     2767.19     2442.55    113.36 o 
  14   3   5     1989.62     1805.32    116.28 o 
  15   3   5        0.60        4.31     15.35 o 
  16   3   5      574.13      537.15     90.75 o 
  17   3   5        1.30       49.71     17.01 o 
 -16   4   5       11.87       33.51     14.28 o 
 -15   4   5      204.18       95.26     28.92 o 
 -14   4   5       61.14       60.04     11.95 o 
 -13   4   5       41.23       39.30     10.48 o 
 -12   4   5       14.22       27.41     10.31 o 
 -11   4   5      321.36      307.59     41.25 o 
 -10   4   5     1146.81     1135.81     59.30 o 
  -9   4   5     1554.81     1640.69     99.02 o 
  -8   4   5      306.90      221.33     56.96 o 
  -7   4   5      437.66      364.54     31.66 o 
  -6   4   5     2777.00     2605.17    119.27 o 
  -5   4   5     2135.53     2204.94     77.59 o 
  -4   4   5      369.56      431.08     36.75 o 
  -3   4   5      686.17      867.42     57.54 o 
  -2   4   5     1463.84     1485.41     52.15 o 
  -1   4   5     3259.71     2969.94     61.93 o 
   0   4   5     3694.86     3685.26     85.54 o 
   1   4   5      334.21      456.77     38.92 o 
   2   4   5     2804.73     2761.89     67.77 o 
   3   4   5     6188.75     6353.02     92.35 o 
   4   4   5      656.01      751.48     38.58 o 
   5   4   5      221.18      289.95     41.85 o 
   6   4   5        0.39       38.76     18.34 o 
   7   4   5      993.82     1043.86     61.89 o 
   8   4   5     3112.07     3249.88    119.67 o 
   9   4   5      381.28      181.79    147.24 o 
  10   4   5     1062.18     1163.39    116.09 o 
  11   4   5     1464.13     1437.91    112.76 o 
  12   4   5      670.78      563.45     52.64 o 
  13   4   5        0.26       23.15      9.99 o 
  14   4   5       10.35       19.64      6.99 o 
  15   4   5      164.98       78.98     13.42 o 
  16   4   5      496.36      478.86     86.99 o 
 -16   5   5       27.17       95.27     28.81 o 
 -15   5   5     1623.50     1465.23    199.30 o 
 -14   5   5     1871.65      517.38    736.44 o 
 -13   5   5       14.04       73.83     22.70 o 
 -12   5   5      734.08      680.72     59.60 o 
 -11   5   5        2.29       20.92      9.67 o 
 -10   5   5      710.84      847.65     56.08 o 
  -9   5   5      766.24      783.76     48.80 o 
  -8   5   5     3136.32     3383.20    124.99 o 
  -7   5   5      947.91     1091.03     76.20 o 
  -6   5   5    13439.26    13529.03    176.44 o 
  -5   5   5     9674.31    10127.52    152.05 o 
  -4   5   5     6092.00     6010.13    130.67 o 
  -3   5   5     3210.16     3292.49     80.04 o 
  -2   5   5     2353.56     2551.77     93.07 o 
  -1   5   5     4444.35     4209.80     96.29 o 
   0   5   5     6714.59     5883.25    137.25 o 
   1   5   5     5394.52     5593.50    124.52 o 
   2   5   5     1978.21     2025.80     61.12 o 
   3   5   5    15933.74    16206.20    228.67 o 
   4   5   5      381.92      454.51     47.36 o 
   5   5   5     7130.22     7347.80    144.39 o 
   6   5   5       19.03       51.65     24.75 o 
   7   5   5     7143.74     7698.74    198.76 o 
   8   5   5      806.85      765.54     68.89 o 
   9   5   5     3709.72     4034.08     97.35 o 
  10   5   5     1146.98     1177.18     94.60 o 
  11   5   5      570.55      688.83     87.46 o 
  12   5   5      386.65      330.33     52.21 o 
  13   5   5     4141.42     4341.39    216.96 o 
  14   5   5     1528.63     1153.79    186.06 o 
  15   5   5      610.08      408.89     90.58 o 
  16   5   5     2189.51     1946.63    176.03 o 
 -15   6   5      363.49      469.15    105.76 o 
 -14   6   5     1389.55     1530.60    151.48 o 
 -13   6   5      380.98      340.00     47.52 o 
 -12   6   5      647.45      470.25     93.48 o 
 -11   6   5     2465.85     2643.46    135.30 o 
 -10   6   5      223.94      216.83     45.69 o 
  -9   6   5     6657.19     7412.31    167.99 o 
  -8   6   5        0.65       51.52     20.20 o 
  -7   6   5     5874.95     6097.46    139.45 o 
  -6   6   5     1297.21     1276.61     88.30 o 
  -5   6   5     7542.10     7453.84    165.44 o 
  -4   6   5      885.45     1036.88     73.62 o 
  -3   6   5     5287.94     5317.54    124.77 o 
  -2   6   5     3550.63     3472.72    102.48 o 
  -1   6   5     9458.22     9219.93    180.17 o 
   0   6   5    14783.00    14300.58    205.81 o 
   1   6   5     5719.08     5429.58    223.55 o 
   2   6   5    15069.02    15044.91    217.31 o 
   3   6   5       59.39       82.81     33.58 o 
   4   6   5     8620.34     8987.43    181.39 o 
   5   6   5     1029.62     1074.81     90.53 o 
   6   6   5     2588.16     2701.00    111.52 o 
   7   6   5      112.03      152.77     29.69 o 
   8   6   5    13819.96    14054.51    844.97 o 
   9   6   5     1281.27     1373.70     85.39 o 
  10   6   5     3801.59     4223.99    186.66 o 
  11   6   5     2171.24     2474.70    229.19 o 
  12   6   5     1339.22     1552.71    162.55 o 
  13   6   5     1477.32     1419.04    169.94 o 
  14   6   5      822.02      737.04     95.30 o 
  15   6   5     1107.58     1108.73    176.75 o 
 -14   7   5      496.13      378.26     88.02 o 
 -13   7   5      804.27      797.29     84.85 o 
 -12   7   5      143.07      124.56     22.19 o 
 -11   7   5      167.49      112.20     23.55 o 
 -10   7   5     2247.98     2511.84    127.22 o 
  -9   7   5        4.91       40.77     15.83 o 
  -8   7   5     2759.62     2796.65     96.29 o 
  -7   7   5       97.66       89.77     22.81 o 
  -6   7   5      556.32      686.76     59.06 o 
  -5   7   5       94.22      125.67     34.11 o 
  -4   7   5     2765.66     2750.59    119.12 o 
  -3   7   5      353.12      438.43     66.91 o 
  -2   7   5      700.32      732.92     75.07 o 
  -1   7   5     4008.82     3725.53    131.85 o 
   0   7   5      835.43     1036.35    107.35 o 
   1   7   5     3625.36     3239.28    117.47 o 
   2   7   5        4.67       71.23     50.64 o 
   3   7   5     2367.75     2214.64    141.09 o 
   4   7   5      456.11      524.22     72.61 o 
   5   7   5     1774.71     1826.58    107.08 o 
   6   7   5     1001.28     1011.27     88.47 o 
   7   7   5     2443.21     2561.57    149.63 o 
   8   7   5        5.91       42.90     16.23 o 
   9   7   5     2394.97     2592.70    101.02 o 
  10   7   5      268.38      253.19     38.48 o 
  11   7   5     1607.40     1572.15    137.13 o 
  12   7   5      290.83      279.56     71.31 o 
  13   7   5      198.60      192.29     45.65 o 
  14   7   5      294.29      293.44     51.17 o 
 -13   8   5      221.00      160.05     29.30 o 
 -12   8   5      219.14      158.73     28.36 o 
 -11   8   5       72.84       82.11     22.62 o 
 -10   8   5      360.22      254.23     39.07 o 
  -9   8   5     1200.24     1207.35     99.14 o 
  -8   8   5      173.60      189.72     45.35 o 
  -7   8   5     1461.47     1308.85     98.11 o 
  -6   8   5      130.70      100.65     35.77 o 
  -5   8   5       65.11       77.08     26.22 o 
  -4   8   5       74.21       40.07     28.84 o 
  -3   8   5      126.10      191.39     41.22 o 
  -2   8   5      502.42      561.49     62.65 o 
  -1   8   5     1850.92     1970.07    143.06 o 
   0   8   5     4063.74     4045.23    165.42 o 
   1   8   5      188.41      223.94     53.89 o 
   2   8   5     1894.63     1964.49    163.63 o 
   3   8   5     3584.49     3471.02    173.48 o 
   4   8   5     1046.72     1236.99     92.35 o 
   5   8   5       30.81       71.95     21.78 o 
   6   8   5     1300.30     1199.59     82.51 o 
   7   8   5      418.62      457.05     57.05 o 
   8   8   5     2070.91     2095.65    136.64 o 
   9   8   5      703.78      849.49    103.81 o 
  10   8   5      136.71      153.29     26.42 o 
  11   8   5      896.09      871.92    101.72 o 
  12   8   5      130.91      152.08     35.34 o 
  13   8   5        0.61       73.28     26.78 o 
 -12   9   5      428.27      361.23     51.69 o 
 -11   9   5       23.15       75.36     15.83 o 
 -10   9   5     1208.38     1274.51     96.45 o 
  -9   9   5      540.62      626.33     72.01 o 
  -8   9   5     4282.25     4268.33    158.61 o 
  -7   9   5       49.73       10.21     20.14 o 
  -6   9   5     5094.73     5536.15    234.23 o 
  -5   9   5     1117.54     1165.39     99.90 o 
  -4   9   5     2980.51     2757.23    130.48 o 
  -3   9   5      799.26      853.49     69.41 o 
  -2   9   5      979.92      988.42     95.60 o 
  -1   9   5     1278.78     1351.94    103.14 o 
   0   9   5     2553.67     2392.26     86.67 o 
   1   9   5     3632.24     3331.39     99.04 o 
   2   9   5      556.33      543.67     66.75 o 
   3   9   5     3613.66     3580.40    112.64 o 
   4   9   5      555.34      572.69     64.26 o 
   5   9   5     4811.43     4982.21    195.97 o 
   6   9   5      562.51      497.66     62.16 o 
   7   9   5     2969.39     3194.61    140.86 o 
   8   9   5      424.87      513.37     86.85 o 
   9   9   5     3134.47     3275.16    104.33 o 
  10   9   5     1341.29     1194.51    155.85 o 
  11   9   5      865.15      824.61    126.43 o 
  12   9   5      332.45      370.91     61.27 o 
 -11  10   5      517.08      486.10     50.53 o 
 -10  10   5      489.36      463.33     45.72 o 
  -9  10   5     3497.27     3883.30    147.67 o 
  -8  10   5      136.94      150.46     35.21 o 
  -7  10   5     2513.48     2444.79    181.49 o 
  -6  10   5     1759.29     1866.27    141.78 o 
  -5  10   5     3651.77     3675.64    139.77 o 
  -4  10   5      471.86      387.62     58.46 o 
  -3  10   5     2267.25     2382.14    153.48 o 
  -2  10   5     1663.03     1813.21    143.94 o 
  -1  10   5     5487.15     5326.01    176.68 o 
   0  10   5     2492.31     2480.61    102.52 o 
   1  10   5     1689.01     1563.11    138.67 o 
   2  10   5     5240.87     4951.23    161.00 o 
   3  10   5      556.12      610.95    102.33 o 
   4  10   5     5569.28     5479.64    189.68 o 
   5  10   5      914.99      863.25     74.92 o 
   6  10   5     4643.49     4757.66    138.13 o 
   7  10   5       19.43       24.43     15.56 o 
   8  10   5     4423.48     4753.31    174.54 o 
   9  10   5      161.77      120.87     68.76 o 
  10  10   5     2337.04     2025.02    187.29 o 
  11  10   5      964.73      976.86     94.69 o 
  -9  11   5       42.28       88.19     20.89 o 
  -8  11   5     1692.17     1500.53    112.87 o 
  -7  11   5      393.29      400.79     64.56 o 
  -6  11   5      142.71      105.51     25.86 o 
  -5  11   5     1096.63      990.11     93.90 o 
  -4  11   5        3.91       87.75     26.13 o 
  -3  11   5      220.94      240.12     53.24 o 
  -2  11   5     1308.00     1312.17    132.60 o 
  -1  11   5      849.17      932.04     94.90 o 
   0  11   5     1531.74     1713.17    110.89 o 
   1  11   5     3077.29     3058.92    187.40 o 
   2  11   5      282.21      344.42     53.90 o 
   3  11   5     1223.11     1218.45    115.07 o 
   4  11   5      178.11      193.05     39.14 o 
   5  11   5      125.47      183.54     40.65 o 
   6  11   5      373.52      315.60     67.89 o 
   7  11   5     2038.44     1971.19    144.44 o 
   8  11   5      109.76       88.59     21.24 o 
   9  11   5     1614.13     1529.68    141.88 o 
  -6  12   5        2.20       25.86     14.55 o 
  -5  12   5      132.08      134.17     28.69 o 
  -4  12   5       57.64       76.42     26.07 o 
  -3  12   5      991.10      885.07    105.51 o 
  -2  12   5      299.67      210.15     54.43 o 
  -1  12   5      524.83      453.17     68.02 o 
   0  12   5      748.93      737.72     88.73 o 
   1  12   5       12.91       98.24     25.93 o 
   2  12   5       52.41      114.40     42.15 o 
   3  12   5      152.50      193.27     38.65 o 
   4  12   5      158.90      128.42     32.82 o 
   5  12   5       51.46       63.06     22.36 o 
   6  12   5      127.99      154.29     32.55 o 
 -17   0   6      845.19      904.10    281.59 o 
 -16   0   6       23.33      102.42     30.87 o 
 -15   0   6     1151.96     1237.46    120.06 o 
 -14   0   6      248.38      221.21     58.76 o 
 -13   0   6     6191.44     6853.99    249.37 o 
 -12   0   6      262.98      108.37     73.42 o 
 -11   0   6     6357.04     6172.96    244.40 o 
 -10   0   6     2064.14     2301.67    260.81 o 
  -9   0   6     5331.26     5810.15    433.63 o 
  -8   0   6     2890.58     2908.59    111.16 o 
  -7   0   6     3339.14     3059.62    128.23 o 
  -6   0   6     3634.77     3759.50    142.61 o 
  -5   0   6     7737.29     7357.27    158.88 o 
  -4   0   6    37024.04    37513.01    672.29 o 
  -3   0   6    39516.29    40765.31    492.48 o 
  -2   0   6    17382.45    18963.65    342.00 o 
  -1   0   6     2326.90     2079.88    112.76 o 
   0   0   6    18583.84    17585.54    313.74 o 
   1   0   6     6415.27     6282.45    166.44 o 
   2   0   6    11210.73    11677.13    238.07 o 
   3   0   6       12.42       33.57     22.66 o 
   4   0   6    29888.54    31483.86    552.96 o 
   5   0   6      293.95      409.28     76.32 o 
   6   0   6    33019.59    33161.57   7071.27 o 
   7   0   6    16518.89    17744.69    616.69 o 
   9   0   6     1173.65     1120.33     93.13 o 
  10   0   6      391.74      229.56    110.94 o 
  11   0   6     4478.59     4515.87    142.53 o 
  12   0   6     1609.50     1582.03    177.99 o 
  13   0   6     3596.67     4064.66    214.70 o 
  14   0   6      420.89      299.58     68.48 o 
  15   0   6     6103.53     7427.86   2334.31 o 
  16   0   6      632.04      533.12    132.72 o 
  17   0   6      461.90      432.35     84.13 o 
 -17   1   6       10.86       27.67     35.52 o 
 -16   1   6     1044.80      805.65     88.66 o 
 -15   1   6       14.26       21.95     15.33 o 
 -14   1   6       10.84       41.48     16.56 o 
 -13   1   6      565.75      597.24     66.11 o 
 -12   1   6     2512.41     2425.74     71.09 o 
 -11   1   6       45.85       55.85     15.30 o 
 -10   1   6     5093.94     5304.79    120.47 o 
  -9   1   6     3378.47     3376.95    120.95 o 
  -8   1   6     2246.38     2113.83     66.31 o 
  -7   1   6     1483.36     1621.38     70.13 o 
  -6   1   6      112.03       98.97     29.21 o 
  -5   1   6     1541.81     1498.02     63.81 o 
  -4   1   6     7925.31     7190.50    100.51 o 
  -3   1   6     5428.79     5654.57    101.87 o 
  -2   1   6     3086.21     3388.28     87.32 o 
  -1   1   6    22204.82    22886.00    230.90 o 
   0   1   6      160.89      308.99     59.48 o 
   1   1   6    11221.73    11387.41    132.16 o 
   2   1   6       17.55       34.89     18.35 o 
   3   1   6     6992.14     7362.94    142.33 o 
   4   1   6       72.38       53.41     15.02 o 
   5   1   6     9484.23    10170.46    158.72 o 
   6   1   6     1679.97     1891.86     46.63 o 
   7   1   6     2736.53     2880.38     62.14 o 
   8   1   6     3469.23     3512.35     95.35 o 
   9   1   6     1626.69     1472.13    143.50 o 
  10   1   6      311.68      238.57     34.38 o 
  11   1   6      190.83      111.52     49.20 o 
  12   1   6     2333.01     2354.29     66.79 o 
  13   1   6      164.28      102.38     22.61 o 
  14   1   6     1984.84     2173.63    161.20 o 
  15   1   6      110.73       80.70     39.48 o 
  16   1   6      368.09      375.87     72.83 o 
  17   1   6       24.05       37.44     12.26 o 
 -17   2   6       14.89       66.09     17.29 o 
 -16   2   6       28.09       31.19     12.06 o 
 -15   2   6      103.05       62.33     13.63 o 
 -14   2   6        9.31       24.47     11.39 o 
 -13   2   6      558.26      483.29     47.72 o 
 -12   2   6      750.24      708.97     63.95 o 
 -11   2   6       42.00       13.39     22.86 o 
 -10   2   6      150.53      119.17     23.82 o 
  -9   2   6       71.50       50.49     12.40 o 
  -8   2   6       31.75       40.33     16.36 o 
  -7   2   6      549.11      571.47     43.58 o 
  -6   2   6      469.39      448.87     37.07 o 
  -5   2   6       35.06       21.32     16.29 o 
  -4   2   6      979.92     1172.49     63.34 o 
  -3   2   6      683.14      875.82     64.37 o 
  -2   2   6       31.75       60.91     30.02 o 
  -1   2   6     1406.12     1517.65     38.56 o 
   0   2   6       13.78       27.19     18.79 o 
   1   2   6     1796.37     2042.30     60.71 o 
   2   2   6     1791.63     1762.41     59.42 o 
   3   2   6      907.13      949.43     57.96 o 
   4   2   6      419.86      590.48     48.28 o 
   5   2   6      675.62      710.69     44.96 o 
   6   2   6      380.50      303.71     60.23 o 
   7   2   6        5.81       12.46      9.99 o 
   8   2   6       52.90       56.55     11.83 o 
   9   2   6       28.38       24.91      6.15 o 
  10   2   6      167.97      123.33     21.89 o 
  11   2   6      339.22      316.14     41.16 o 
  12   2   6      210.90      138.14     24.83 o 
  13   2   6      225.58      183.04     24.67 o 
  14   2   6       20.64       23.09     20.76 o 
  15   2   6       10.83       19.69     10.10 o 
  16   2   6       30.86       63.44     28.97 o 
 -16   3   6     1764.33     1575.01     92.25 o 
 -15   3   6        4.90       24.92     16.49 o 
 -14   3   6      527.02      144.19    211.27 o 
 -13   3   6      335.71      323.83     32.93 o 
 -12   3   6     2612.35     2197.78    142.43 o 
 -11   3   6       79.56       67.89     16.62 o 
 -10   3   6     4205.59     4313.78    110.60 o 
  -9   3   6     1184.20     1312.45     87.86 o 
  -8   3   6     6460.82     6287.52    153.16 o 
  -7   3   6     3108.51     3320.70    109.44 o 
  -6   3   6      258.54      365.03     76.04 o 
  -5   3   6     2934.72     2890.11     99.45 o 
  -4   3   6     3691.92     3563.67    112.32 o 
  -3   3   6     1416.73     1728.40     57.47 o 
  -2   3   6     5113.80     5328.75     99.07 o 
  -1   3   6    13637.20    13096.65    280.98 o 
   0   3   6     2057.56     2219.21     45.71 o 
   1   3   6    21031.18    20533.08    370.16 o 
   2   3   6      160.94      144.75     27.39 o 
   3   3   6     4752.37     4651.72     85.71 o 
   4   3   6      897.89      706.98     55.55 o 
   5   3   6     4038.90     4162.71     92.84 o 
   6   3   6        6.61       62.62     15.79 o 
   7   3   6     3796.36     3839.56    137.00 o 
   8   3   6     1236.92     1225.52     70.24 o 
   9   3   6     4486.34     4794.62    107.90 o 
  10   3   6     1296.39     1007.11    122.11 o 
  11   3   6       20.84       17.33      9.05 o 
  12   3   6     2488.40     2654.51    102.15 o 
  13   3   6       39.44       30.30     11.76 o 
  14   3   6      552.45      548.49     74.34 o 
  15   3   6       12.41       56.30     17.33 o 
  16   3   6      520.13      576.22     75.33 o 
 -16   4   6      440.74      391.20     80.58 o 
 -15   4   6     2210.75     1975.62    173.40 o 
 -14   4   6      188.24      117.72     25.78 o 
 -13   4   6     4930.55     6189.68    268.39 o 
 -12   4   6        1.86       -1.43     11.19 o 
 -11   4   6     4970.07     5156.61    130.14 o 
 -10   4   6     1190.00     1408.65     70.08 o 
  -9   4   6     9004.30     9767.23    170.43 o 
  -8   4   6      507.18      510.49     49.61 o 
  -7   4   6     7730.28     7745.26    143.56 o 
  -6   4   6     2711.64     2660.95     78.47 o 
  -5   4   6     9177.36     9225.43    162.41 o 
  -4   4   6    18571.22    19203.98    228.36 o 
  -3   4   6    10564.90    10460.75    147.90 o 
  -2   4   6     6671.61     6731.99    114.48 o 
  -1   4   6      624.01      643.50     49.96 o 
   0   4   6    14742.33    14109.01    267.91 o 
   1   4   6     1331.05     1180.62     49.07 o 
   2   4   6     4768.75     4701.66    107.03 o 
   3   4   6       48.80       69.54     38.33 o 
   4   4   6    13095.32    13457.41    190.61 o 
   5   4   6      953.57      913.81     45.16 o 
   6   4   6     9771.07    10203.14    155.63 o 
   7   4   6     5728.99     6397.03    126.06 o 
   8   4   6     2279.77     2392.06    108.87 o 
   9   4   6     3332.77     3514.70     88.02 o 
  10   4   6     1390.25     1146.88    265.42 o 
  11   4   6     3130.97     3236.97    134.40 o 
  12   4   6     1190.05     1089.63     92.44 o 
  13   4   6     3462.66     3542.10    197.56 o 
  14   4   6      326.30      285.31     42.15 o 
  15   4   6     3655.74     3502.60    164.62 o 
  16   4   6      357.91      267.72     60.37 o 
 -15   5   6        9.91       22.89     13.07 o 
 -14   5   6      112.70      101.38     32.21 o 
 -13   5   6        1.14       41.44     21.48 o 
 -12   5   6     1665.41     1723.58     90.56 o 
 -11   5   6       51.92       49.18     13.95 o 
 -10   5   6     3080.44     3507.02    122.03 o 
  -9   5   6     1745.83     1844.14     93.40 o 
  -8   5   6     2331.42     2525.92    136.24 o 
  -7   5   6      125.34      123.08     25.80 o 
  -6   5   6     2693.37     2852.30    114.79 o 
  -5   5   6     2374.93     2519.94    133.11 o 
  -4   5   6     5769.93     5515.70    112.26 o 
  -3   5   6     4397.06     4527.35    106.35 o 
  -2   5   6      592.35      596.97     47.59 o 
  -1   5   6     8345.15     7983.09    163.10 o 
   0   5   6       84.42      140.98     28.13 o 
   1   5   6     2237.67     2242.24     70.32 o 
   2   5   6      170.20      277.09     34.72 o 
   3   5   6     5411.06     5517.84    117.04 o 
   4   5   6       82.17       67.86     16.63 o 
   5   5   6     3654.56     4045.67    125.04 o 
   6   5   6     2242.53     2238.38     83.02 o 
   7   5   6      771.34      853.32     79.61 o 
   8   5   6     2391.76     2600.42    101.61 o 
   9   5   6      582.60      602.14     86.70 o 
  10   5   6      689.61      388.79    247.69 o 
  11   5   6      756.35      143.94    289.94 o 
  12   5   6     1232.99     1276.35    191.58 o 
  13   5   6      389.72      330.62     52.72 o 
  14   5   6     1946.55     1741.91    124.61 o 
  15   5   6       10.91       29.01      9.98 o 
 -15   6   6      579.72      580.69     98.70 o 
 -14   6   6       24.88       51.95     13.09 o 
 -13   6   6     1163.52      830.71    244.95 o 
 -12   6   6      310.90      178.95     56.24 o 
 -11   6   6       15.50       34.28     15.91 o 
 -10   6   6      183.55      113.63     31.08 o 
  -9   6   6      165.90      166.17     28.97 o 
  -8   6   6     1005.65      934.40     55.24 o 
  -7   6   6     2385.31     2518.06     83.95 o 
  -6   6   6      304.02      306.91     41.98 o 
  -5   6   6     1089.98     1111.67     72.87 o 
  -4   6   6     1299.21     1627.14    114.66 o 
  -3   6   6       73.65       59.51     40.86 o 
  -2   6   6      186.81      215.00     33.20 o 
  -1   6   6      238.61      358.13     63.80 o 
   0   6   6      115.85       45.59     35.75 o 
   1   6   6      138.38       85.44     33.04 o 
   2   6   6      214.70      242.19     34.78 o 
   3   6   6      505.00      535.42     62.14 o 
   4   6   6      752.45      785.31     74.71 o 
   5   6   6       25.87       45.31     19.11 o 
   6   6   6       24.51       64.58     21.16 o 
   7   6   6       54.26       92.64     26.98 o 
   8   6   6      310.62      310.76     55.44 o 
   9   6   6      563.50      591.60     74.26 o 
  10   6   6       31.07       33.48     21.51 o 
  11   6   6      401.01      275.78     66.67 o 
  12   6   6        2.75       79.21     25.18 o 
  13   6   6       16.92       36.25     18.38 o 
  14   6   6      275.77      211.82     38.86 o 
  15   6   6      133.59       74.63     21.92 o 
 -14   7   6      866.98      351.31    228.76 o 
 -13   7   6        0.49       30.93     17.75 o 
 -12   7   6     1714.96     1809.91    115.14 o 
 -11   7   6       10.09       30.44     11.12 o 
 -10   7   6     3904.76     3972.25    146.60 o 
  -9   7   6      500.59      453.95     55.98 o 
  -8   7   6     9559.60    10050.13    415.33 o 
  -7   7   6     1935.06     1940.12    111.03 o 
  -6   7   6     2780.22     2842.57    109.45 o 
  -5   7   6     5054.00     5177.32    134.73 o 
  -4   7   6     1033.30     1190.24     96.06 o 
  -3   7   6      556.86      652.06     70.73 o 
  -2   7   6     1780.00     2054.43    146.34 o 
  -1   7   6     6183.57     6084.46    126.74 o 
   0   7   6     1964.39     1953.14     97.20 o 
   1   7   6    12336.06    11607.07    257.65 o 
   2   7   6      290.61      303.19     76.62 o 
   3   7   6     4386.19     4382.18    110.21 o 
   4   7   6     1664.00     1766.58    136.69 o 
   5   7   6       70.52      108.49     31.23 o 
   6   7   6        1.71        1.95     21.48 o 
   7   7   6     2740.12     2751.61     78.19 o 
   8   7   6      520.77      542.43     63.59 o 
   9   7   6     5948.81     6660.83    292.32 o 
  10   7   6     3787.11     4490.08    161.74 o 
  11   7   6      158.59      146.01     41.40 o 
  12   7   6     1805.78     1776.19    532.21 o 
  13   7   6        2.72       21.20     30.21 o 
  14   7   6      408.11      379.31     54.99 o 
 -13   8   6     2891.61     3668.74    386.45 o 
 -12   8   6      234.77      180.02     34.73 o 
 -11   8   6      686.57      613.69     76.03 o 
 -10   8   6      165.89      171.93     30.25 o 
  -9   8   6     4174.78     4512.87    197.10 o 
  -8   8   6      131.69       88.96     19.83 o 
  -7   8   6     5476.30     5292.00    146.86 o 
  -6   8   6     3121.57     3124.93    108.42 o 
  -5   8   6     1968.52     1873.05    130.15 o 
  -4   8   6     6272.77     6241.83    156.69 o 
  -3   8   6     1226.41     1272.22    104.42 o 
  -2   8   6     2017.95     2035.49    143.67 o 
  -1   8   6      225.46      244.11     40.73 o 
   0   8   6     7368.91     7653.59    184.52 o 
   1   8   6     2202.59     2450.14    164.98 o 
   2   8   6    12071.50    11580.61    277.14 o 
   3   8   6      352.05      405.86     57.82 o 
   4   8   6     2400.28     2579.47    135.95 o 
   5   8   6      527.76      487.42     52.73 o 
   6   8   6     3804.24     3964.55    126.45 o 
   7   8   6      632.16      746.56     75.48 o 
   8   8   6     2192.15     2438.48    131.24 o 
   9   8   6     1353.45     1524.69    106.93 o 
  10   8   6     2111.53     1959.24    212.05 o 
  11   8   6     2540.51     2746.83    277.44 o 
  12   8   6       24.81       -2.19     16.49 o 
  13   8   6      812.15      774.64    164.45 o 
 -12   9   6      838.55      669.62     94.14 o 
 -11   9   6      280.81      302.22     48.29 o 
 -10   9   6       40.28       76.04     24.40 o 
  -9   9   6      289.55      252.48     39.59 o 
  -8   9   6      912.29     1050.72     86.25 o 
  -7   9   6       14.06       54.14     16.45 o 
  -6   9   6     1763.04     1741.17    116.40 o 
  -5   9   6     2163.18     2380.55    160.33 o 
  -4   9   6      881.26      914.08    100.09 o 
  -3   9   6     1347.04     1420.30    122.93 o 
  -2   9   6      285.85      322.52     46.44 o 
  -1   9   6      252.90      229.05     36.60 o 
   0   9   6      528.05      551.53     72.59 o 
   1   9   6     1872.76     2146.84    201.77 o 
   2   9   6       45.36       48.13     36.00 o 
   3   9   6     3057.69     2983.92    119.45 o 
   4   9   6      428.73      463.10     56.15 o 
   5   9   6     2134.87     2257.36    152.33 o 
   6   9   6      338.48      362.25     50.83 o 
   7   9   6      319.54      339.65     43.09 o 
   8   9   6      810.61      783.70     77.99 o 
   9   9   6      158.73      192.09     35.90 o 
  10   9   6      444.58      377.79     63.37 o 
  11   9   6        3.96       51.66     60.85 o 
  12   9   6      749.66      684.29    145.82 o 
 -10  10   6        0.16       85.85     19.40 o 
  -9  10   6       31.64       43.86     17.61 o 
  -8  10   6      157.94      103.76     19.12 o 
  -7  10   6      318.90      277.96     39.28 o 
  -6  10   6        0.66       45.13     21.76 o 
  -5  10   6      864.53      908.99     81.65 o 
  -4  10   6      401.65      409.99     63.79 o 
  -3  10   6       19.01       52.81     20.40 o 
  -2  10   6     1176.85     1167.42    107.15 o 
  -1  10   6      275.00      251.89     42.02 o 
   0  10   6        5.21       63.17     21.68 o 
   1  10   6       37.26       60.27     20.42 o 
   2  10   6      797.32      896.94     73.81 o 
   3  10   6        1.86       49.04     17.55 o 
   4  10   6      538.73      528.24     92.05 o 
   5  10   6       82.44       68.96     37.95 o 
   6  10   6     1010.08      935.49     85.12 o 
   7  10   6      965.47      941.76     91.43 o 
   8  10   6       26.31      110.58     25.25 o 
   9  10   6      211.33      186.92     36.85 o 
  10  10   6      103.82       76.78     17.82 o 
  -8  11   6     2367.69     2468.34    146.37 o 
  -7  11   6      741.65      673.66    101.60 o 
  -6  11   6      742.03      635.12     81.62 o 
  -5  11   6     1570.22     1526.06    121.93 o 
  -4  11   6      711.51      675.46     87.22 o 
  -3  11   6      894.79      904.41     94.35 o 
  -2  11   6      578.68      573.62     89.54 o 
  -1  11   6     1688.66     1518.16    131.57 o 
   0  11   6      342.38      320.98     52.45 o 
   1  11   6     4548.71     4380.62    172.48 o 
   2  11   6      184.33      192.87     40.81 o 
   3  11   6     2909.42     2895.04    160.63 o 
   4  11   6      968.72      846.25     96.04 o 
   5  11   6     1681.87     1660.64    120.64 o 
   6  11   6      492.41      448.42     71.94 o 
   7  11   6     1563.87     1576.96    108.05 o 
   8  11   6     1261.11     1370.56    150.65 o 
  -5  12   6      136.00      167.53     43.20 o 
  -4  12   6     1807.55     1656.61    147.11 o 
  -3  12   6      403.94      502.54     58.32 o 
  -2  12   6      379.84      282.51     51.79 o 
  -1  12   6      426.29      403.09     62.79 o 
   0  12   6     4479.46     4726.31    205.89 o 
   1  12   6      176.35      184.90     45.32 o 
   2  12   6     4076.83     3661.85    150.84 o 
   3  12   6      585.70      668.29     98.42 o 
   4  12   6     1451.57     1444.11    110.74 o 
   5  12   6      566.52      597.79     52.23 o 
 -16   1   7     1009.76     1009.46     71.84 o 
 -15   1   7       25.28       17.46     18.49 o 
 -14   1   7     1542.12     1449.76    101.38 o 
 -13   1   7      154.98      150.82     25.97 o 
 -12   1   7     5515.34     6006.68    170.93 o 
 -11   1   7     1841.56     1732.60     86.16 o 
 -10   1   7      577.01      573.45     39.95 o 
  -9   1   7     1175.48     1226.38     78.06 o 
  -8   1   7      757.00      872.00     68.78 o 
  -7   1   7      375.68      451.64     38.45 o 
  -6   1   7      402.32      416.98     35.40 o 
  -5   1   7     7740.06     7212.25    165.74 o 
  -4   1   7     4976.35     4816.67     95.24 o 
  -3   1   7     8449.25     7877.69    132.11 o 
  -2   1   7      335.41      466.31     46.87 o 
  -1   1   7    11789.38    11566.74    147.15 o 
   0   1   7     9911.75     9823.64    242.51 o 
   1   1   7      810.08      725.37     43.28 o 
   2   1   7     2076.94     2064.93     67.05 o 
   3   1   7     3420.01     2841.80    203.50 o 
   4   1   7     2751.46     2718.08     57.75 o 
   5   1   7     6843.56     6900.65    129.24 o 
   6   1   7     9236.79     9383.77    213.58 o 
   7   1   7     3360.84     3438.69     64.93 o 
   8   1   7    13600.50    14609.01    295.86 o 
   9   1   7     5583.67     5488.15    118.58 o 
  10   1   7     1120.77      875.05    236.77 o 
  11   1   7        3.45       32.49      7.75 o 
  12   1   7     2231.37     2035.17    106.63 o 
  13   1   7        2.06       11.52     16.74 o 
  14   1   7     2932.97     3559.32    205.80 o 
  15   1   7      199.17      163.58     37.61 o 
  16   1   7     1037.16     1034.73    103.91 o 
 -16   2   7      192.27      110.99     23.59 o 
 -15   2   7     1360.35     1299.55    102.54 o 
 -14   2   7      357.46      351.78     58.60 o 
 -13   2   7      858.50      976.64     70.13 o 
 -12   2   7       54.31        9.21     10.05 o 
 -11   2   7     6663.66     7176.72    159.40 o 
 -10   2   7     1761.18     1705.57     82.23 o 
  -9   2   7     5529.19     5947.58    153.94 o 
  -8   2   7    12598.56    12872.35    221.40 o 
  -7   2   7     2929.99     3138.00    101.48 o 
  -6   2   7     6355.11     6161.46    271.18 o 
  -5   2   7       64.91      100.14     23.40 o 
  -4   2   7    10535.26    10317.67    150.67 o 
  -3   2   7     2578.53     2334.12     59.12 o 
  -2   2   7    11931.77    12127.79    147.94 o 
  -1   2   7        2.21       85.65     23.50 o 
   0   2   7    17851.99    15846.03     82.93 o 
   1   2   7     4781.77     4492.48    113.49 o 
   2   2   7     9120.92     8776.31    173.66 o 
   3   2   7     2348.32     2326.65     70.31 o 
   4   2   7     2327.94     2246.20    180.02 o 
   5   2   7     8242.26     8590.43    163.84 o 
   6   2   7     1857.06     1661.58    125.11 o 
   7   2   7     8682.49     9128.30    345.97 o 
   8   2   7      518.44      237.94    106.37 o 
   9   2   7     3404.82     3769.73    114.48 o 
  10   2   7      102.02       47.94     23.61 o 
  11   2   7     5295.12     5557.14    169.62 o 
  12   2   7       16.39       17.66      9.48 o 
  13   2   7     7289.93     8075.24    199.33 o 
  14   2   7      560.64      597.82    106.08 o 
  15   2   7     2153.51     2115.39    170.97 o 
  16   2   7      892.36      858.08    181.51 o 
 -16   3   7     1216.65     1060.90    112.97 o 
 -15   3   7      104.67       81.13     18.00 o 
 -14   3   7      636.28      462.64     53.29 o 
 -13   3   7        5.12       26.35      8.53 o 
 -12   3   7     1235.33     1187.57    128.03 o 
 -11   3   7      442.58      413.87     43.28 o 
 -10   3   7     5192.48     5275.39    135.39 o 
  -9   3   7     5775.44     6085.62    275.70 o 
  -8   3   7       83.36       96.36     21.39 o 
  -7   3   7     1887.24     2081.36    108.58 o 
  -6   3   7      219.39      257.91     42.27 o 
  -5   3   7      925.46     1020.23     66.93 o 
  -4   3   7     1715.50     1697.95     61.26 o 
  -3   3   7    12157.40    11984.62    170.27 o 
  -2   3   7      170.63      179.25     28.90 o 
  -1   3   7     5380.19     5404.66    114.04 o 
   0   3   7     8835.88     8551.24    143.16 o 
   1   3   7     3922.75     4099.01    162.45 o 
   2   3   7     1493.45     1587.22     49.80 o 
   3   3   7     1984.55     2023.82     63.72 o 
   4   3   7     1106.83     1125.74     61.43 o 
   5   3   7     6937.21     7384.29    157.19 o 
   6   3   7     4936.18     5079.26    115.35 o 
   7   3   7      885.69      191.40    436.75 o 
   8   3   7     4431.45     4856.80    108.71 o 
   9   3   7       11.35       21.71     12.38 o 
  10   3   7     1659.84     1275.34     77.59 o 
  11   3   7        5.86       20.49      5.06 o 
  12   3   7     1106.37      984.77    154.92 o 
  13   3   7        3.10       37.83     11.29 o 
  14   3   7     1227.43     1049.79     93.02 o 
  15   3   7      482.29      401.83     79.36 o 
  16   3   7      707.54      517.63     66.76 o 
 -15   4   7        0.51       42.72     12.71 o 
 -14   4   7       10.42       28.31     18.33 o 
 -13   4   7        0.29       -0.75     12.61 o 
 -12   4   7       83.47       85.68     29.07 o 
 -11   4   7      594.48      580.51     58.42 o 
 -10   4   7       11.26       26.74     14.77 o 
  -9   4   7       48.45       56.46     18.99 o 
  -8   4   7      111.12       77.02     31.40 o 
  -7   4   7      699.38      783.02     65.72 o 
  -6   4   7     1764.91     1886.96     99.25 o 
  -5   4   7      462.80      489.72     40.33 o 
  -4   4   7      132.15      163.61     22.30 o 
  -3   4   7      244.68      221.42     30.09 o 
  -2   4   7      752.29      760.63     44.16 o 
  -1   4   7     1539.86     1469.20     43.51 o 
   0   4   7      744.01      714.08     83.30 o 
   1   4   7      856.93      865.53     84.90 o 
   2   4   7     2332.82     1974.75     65.02 o 
   3   4   7     2596.76     2633.25     77.87 o 
   4   4   7      107.76      125.88     46.53 o 
   5   4   7      458.92      403.08    145.03 o 
   6   4   7      407.99      170.94    170.31 o 
   7   4   7      136.33       77.93     45.25 o 
   8   4   7      324.96      260.52     77.10 o 
   9   4   7        7.96       16.86     19.31 o 
  10   4   7       73.78       56.57     20.86 o 
  11   4   7      982.15      959.58    164.17 o 
  12   4   7      262.23      193.72     29.53 o 
  13   4   7      141.42       28.90     20.87 o 
  14   4   7      199.13      119.71     67.70 o 
  15   4   7        0.02       12.46     21.17 o 
 -15   5   7      412.69      330.23     73.42 o 
 -14   5   7     2587.05     2535.48    271.43 o 
 -13   5   7      398.41      406.20     65.04 o 
 -12   5   7     1945.49     1778.60    110.97 o 
 -11   5   7     1127.59     1040.85     75.93 o 
 -10   5   7      290.37      259.39     33.33 o 
  -9   5   7     1297.95     1267.06     69.05 o 
  -8   5   7      132.66       95.98     21.26 o 
  -7   5   7      316.36      332.07     43.61 o 
  -6   5   7     1042.73     1044.63     76.97 o 
  -5   5   7     9143.37     8848.50    156.83 o 
  -4   5   7       29.44       28.74     13.72 o 
  -3   5   7    12542.99    12806.07    174.88 o 
  -2   5   7     1779.85     1877.58     97.04 o 
  -1   5   7     3464.28     3669.22    123.72 o 
   0   5   7     7075.26     7188.83    150.35 o 
   1   5   7     3675.31     3661.69     77.05 o 
   2   5   7      392.00      379.72     43.87 o 
   3   5   7     6422.83     6671.52    113.78 o 
   4   5   7     5870.86     6157.92    146.26 o 
   5   5   7     3963.55     4314.01    144.19 o 
   6   5   7     5578.82     5784.18    206.10 o 
   7   5   7     1498.76     1433.74     70.49 o 
   8   5   7     5083.77     5914.22    161.33 o 
   9   5   7       20.91       39.99     14.44 o 
  10   5   7     5051.45     5104.48    153.43 o 
  11   5   7       99.74       75.79     52.86 o 
  12   5   7     1778.86     1670.03    615.54 o 
  13   5   7       31.71       38.06     11.14 o 
  14   5   7      782.10      771.70     90.24 o 
  15   5   7       31.17       41.05     30.30 o 
 -14   6   7       21.12       42.20     13.79 o 
 -13   6   7     1422.77     1595.73     98.64 o 
 -12   6   7      263.97      244.47     36.05 o 
 -11   6   7     3114.74     3465.78    119.36 o 
 -10   6   7      371.97      388.08     42.97 o 
  -9   6   7     3401.48     3715.14    113.58 o 
  -8   6   7     4581.15     4776.42    107.30 o 
  -7   6   7     2142.54     2149.04     94.92 o 
  -6   6   7     3235.07     3351.92    113.68 o 
  -5   6   7        8.21       51.32     29.63 o 
  -4   6   7     7470.89     7951.50    156.71 o 
  -3   6   7      620.66      792.72     68.36 o 
  -2   6   7     3137.32     3374.04    112.65 o 
  -1   6   7      761.30      836.97     65.49 o 
   0   6   7     7472.81     7468.39    154.02 o 
   1   6   7     3015.41     2981.36    119.61 o 
   2   6   7     9706.21     9821.93    193.19 o 
   3   6   7     4416.28     4525.93    119.08 o 
   4   6   7     1932.00     1977.55    180.55 o 
   5   6   7     8792.12     9808.00    184.33 o 
   6   6   7      326.13      425.87     51.76 o 
   7   6   7     3190.28     3700.16    116.78 o 
   8   6   7     2270.26     2275.37     97.81 o 
   9   6   7     5194.62     6399.34    187.16 o 
  10   6   7      845.35      838.68     82.43 o 
  11   6   7     6841.81     7949.74    410.48 o 
  12   6   7      321.47      346.31    110.25 o 
  13   6   7     2489.47     2284.84    274.94 o 
  14   6   7      212.41      140.42     30.13 o 
 -13   7   7        6.65       39.54     20.55 o 
 -12   7   7      278.52      215.62     57.98 o 
 -11   7   7      679.93      655.37     68.91 o 
 -10   7   7      906.06      863.24     65.99 o 
  -9   7   7      227.66      222.39     28.74 o 
  -8   7   7     1574.50     1726.70    104.50 o 
  -7   7   7     2170.27     2397.43    143.41 o 
  -6   7   7      504.29      537.88     42.78 o 
  -5   7   7      615.47      555.25     38.69 o 
  -4   7   7        5.43       25.24     13.57 o 
  -3   7   7      819.34      910.21     64.28 o 
  -2   7   7      989.51     1139.93    102.54 o 
  -1   7   7      852.37      809.16     90.90 o 
   0   7   7       71.37      125.39     35.49 o 
   1   7   7     5842.54     5815.15    137.30 o 
   2   7   7        1.34      126.90     29.13 o 
   3   7   7      303.67      362.86     58.26 o 
   4   7   7     2429.68     2408.03     62.66 o 
   5   7   7      121.67       75.80     30.25 o 
   6   7   7      915.38      863.30     81.83 o 
   7   7   7      376.67      379.97     45.88 o 
   8   7   7     2028.32     2077.87    147.76 o 
   9   7   7       49.90       19.21     18.36 o 
  10   7   7     1015.98      988.07     86.37 o 
  11   7   7       31.12       31.07     91.51 o 
  12   7   7     1745.86     1642.08    464.95 o 
  13   7   7      312.23      243.20     48.51 o 
 -12   8   7       50.28       83.06     26.57 o 
 -11   8   7        1.90       38.53     28.85 o 
 -10   8   7        0.24       48.68     16.23 o 
  -9   8   7      581.31      656.35     79.21 o 
  -8   8   7      249.00      218.82     29.16 o 
  -7   8   7       46.00       49.26     16.41 o 
  -6   8   7      242.87      194.20     48.19 o 
  -5   8   7      287.88      251.68     39.46 o 
  -4   8   7        0.91       52.60     29.34 o 
  -3   8   7      890.41      862.79     72.36 o 
  -2   8   7      265.12      294.14     53.29 o 
  -1   8   7       58.61       30.73     33.70 o 
   0   8   7      614.09      721.29     72.61 o 
   1   8   7      167.64      164.27     36.08 o 
   2   8   7     1612.78     1578.27    125.24 o 
   3   8   7      876.01      889.91     68.42 o 
   4   8   7       55.07       95.49     45.91 o 
   5   8   7      861.24      874.14     86.86 o 
   6   8   7      462.53      495.26     69.46 o 
   7   8   7       65.72       41.38     26.53 o 
   8   8   7     1365.98     1385.77    112.11 o 
   9   8   7      131.56      132.82     28.56 o 
  10   8   7      733.87      813.28     88.56 o 
  11   8   7     1406.09     1735.29    267.86 o 
  12   8   7      126.90      132.70     31.74 o 
 -11   9   7     1797.00     1894.14    111.39 o 
 -10   9   7       96.72       68.63     19.34 o 
  -9   9   7      243.01      297.95     48.14 o 
  -8   9   7     1244.58     1142.43     84.57 o 
  -7   9   7     1395.90     1263.49    108.84 o 
  -6   9   7     1725.76     1623.43    109.61 o 
  -5   9   7     5558.65     5554.39    195.35 o 
  -4   9   7       39.79       11.93     22.37 o 
  -3   9   7     4724.63     4748.65    172.30 o 
  -2   9   7       49.17       63.65     27.64 o 
  -1   9   7     2652.72     2579.84    130.07 o 
   0   9   7     1100.12     1260.15    115.82 o 
   1   9   7     5002.61     5138.85    156.63 o 
   2   9   7      113.89      207.29     43.12 o 
   3   9   7     2515.59     2420.19    111.19 o 
   4   9   7     3361.85     3323.98     87.65 o 
   5   9   7      592.23      584.01     96.35 o 
   6   9   7     1199.62     1266.72    103.94 o 
   7   9   7     1174.91     1154.47    103.33 o 
   8   9   7     4098.22     4505.90     90.97 o 
   9   9   7       13.05       61.50     15.33 o 
  10   9   7     1728.04     1610.40    112.37 o 
  11   9   7        0.17       56.52     26.66 o 
  -9  10   7      224.30      228.65     41.38 o 
  -8  10   7      851.81      858.56     84.25 o 
  -7  10   7     2052.91     2145.21    121.56 o 
  -6  10   7     4905.51     4982.61    135.84 o 
  -5  10   7        5.02       63.09     55.73 o 
  -4  10   7     6279.37     6682.24    166.23 o 
  -3  10   7       35.54       32.33     15.02 o 
  -2  10   7     2098.39     2347.21    118.02 o 
  -1  10   7       12.93       79.36     27.82 o 
   0  10   7     4670.92     4560.40    200.31 o 
   1  10   7     1221.38     1086.93     81.69 o 
   2  10   7     7112.29     7138.62    212.83 o 
   3  10   7     3144.55     3054.34    209.33 o 
   4  10   7      752.11      747.89     75.96 o 
   5  10   7     2365.16     2358.87    116.39 o 
   6  10   7      944.08      992.23     84.58 o 
   7  10   7     1423.59     1409.27    108.10 o 
   8  10   7      407.55      384.20     63.66 o 
   9  10   7     2383.43     2522.51    148.71 o 
  -7  11   7      578.61      590.47     65.20 o 
  -6  11   7       77.97      113.13     28.53 o 
  -5  11   7     1150.89      983.47    130.24 o 
  -4  11   7      233.24      195.01     45.16 o 
  -3  11   7       10.75       34.15     17.59 o 
  -2  11   7      153.13      156.21     38.51 o 
  -1  11   7        2.27       81.24     20.95 o 
   0  11   7      427.48      375.93     58.55 o 
   1  11   7     3564.83     3670.35    212.43 o 
   2  11   7      256.69      174.89     39.06 o 
   3  11   7      619.34      536.56     80.63 o 
   4  11   7     2302.09     2258.09    138.23 o 
   5  11   7       78.24       91.63     24.70 o 
   6  11   7      185.32      113.13     35.00 o 
   7  11   7       58.84       59.63     29.94 o 
  -3  12   7      140.84      146.55     36.41 o 
  -2  12   7      369.42      272.82     52.56 o 
  -1  12   7       92.22       88.63     22.38 o 
   0  12   7     1420.90     1267.80    120.65 o 
   1  12   7      122.67       93.84     24.92 o 
   2  12   7      739.91      544.86    126.72 o 
   3  12   7      326.90      306.46     49.03 o 
 -16   0   8      200.57       61.85     35.32 o 
 -15   0   8     1106.19      909.27    137.64 o 
 -14   0   8      920.20      755.20     95.15 o 
 -13   0   8     1622.95     1315.31    165.15 o 
 -12   0   8     1868.68     1891.15    207.38 o 
 -11   0   8     1432.63     1512.23    138.88 o 
 -10   0   8     5364.94     5714.98    410.54 o 
  -9   0   8       13.85       71.35     32.00 o 
  -8   0   8     2147.34     2380.28    158.10 o 
  -7   0   8     1476.86     1506.06    109.47 o 
  -6   0   8    11216.21    11775.86    210.36 o 
  -5   0   8      552.21      476.07     59.65 o 
  -4   0   8    14836.95    15144.37    265.87 o 
  -3   0   8     1656.97     2114.21    196.91 o 
  -2   0   8    23467.76    24219.46   7332.57 o 
  -1   0   8    13157.56    14145.27    344.07 o 
   0   0   8     2722.88     3126.91    129.93 o 
   1   0   8    30462.76    32603.51   9869.57 o 
   2   0   8       63.25       62.59     47.61 o 
   3   0   8     2105.20     2196.38     89.03 o 
   4   0   8     3444.79     3440.07    130.09 o 
   5   0   8    16587.71    18268.15    426.66 o 
   6   0   8     1394.96     1472.57     86.80 o 
   7   0   8    13045.22    13998.56   1072.47 o 
   8   0   8     2512.96     2272.90    131.60 o 
   9   0   8     4488.22     4723.61    177.66 o 
  11   0   8      326.02      118.47    100.72 o 
  12   0   8       86.56       37.42     15.18 o 
  13   0   8     3026.85     3528.30    169.53 o 
  14   0   8      875.87      826.86    126.81 o 
  15   0   8     1229.05     1200.03    212.37 o 
  16   0   8     1363.56     1300.05    148.43 o 
 -16   1   8     1273.35     1311.10     81.36 o 
 -15   1   8      828.62      818.32     83.19 o 
 -14   1   8       61.44       51.62     12.85 o 
 -13   1   8      168.54      191.76     39.55 o 
 -12   1   8      442.74      450.61     45.05 o 
 -11   1   8      292.94      290.98     31.06 o 
 -10   1   8     2745.92     2605.35    209.88 o 
  -9   1   8     3381.83     3518.27    113.26 o 
  -8   1   8       25.19       67.12     18.83 o 
  -7   1   8     7581.87     7686.37    152.78 o 
  -6   1   8      834.83      953.77     56.12 o 
  -5   1   8      410.82      507.95     43.12 o 
  -4   1   8      736.62      897.36     65.60 o 
  -3   1   8     3051.60     2949.26     87.87 o 
  -2   1   8      322.46      401.61     42.67 o 
  -1   1   8     4453.21     4657.51    144.43 o 
   0   1   8     5112.70     4939.95    198.35 o 
   1   1   8     2256.58     2103.10     93.32 o 
   2   1   8     8855.75     8587.46    209.51 o 
   3   1   8      599.46      563.72     93.42 o 
   4   1   8     2802.47     2554.53    208.42 o 
   5   1   8       22.15       44.21      7.30 o 
   6   1   8     8504.71     8848.28    186.84 o 
   7   1   8      359.33      304.20     62.88 o 
   8   1   8     4409.08     4750.74     75.66 o 
   9   1   8      196.71       81.59     48.96 o 
  10   1   8     1942.36     1188.49     88.37 o 
  11   1   8      380.74      253.96     36.63 o 
  12   1   8     2622.72     2131.41     97.15 o 
  13   1   8      409.46      359.58     56.19 o 
  14   1   8     1029.69     1003.50    113.28 o 
  15   1   8     1095.21     1040.47    139.57 o 
  16   1   8       83.68       58.57     17.42 o 
 -16   2   8       47.77       83.71     18.74 o 
 -15   2   8        0.07       27.60     12.62 o 
 -14   2   8       88.82       63.73     21.65 o 
 -13   2   8      369.69      331.33     36.03 o 
 -12   2   8      284.31      259.80     36.70 o 
 -11   2   8       86.52       71.73     21.63 o 
 -10   2   8      111.35      113.57     24.23 o 
  -9   2   8      358.72      312.14     45.05 o 
  -8   2   8      564.38      544.83     44.85 o 
  -7   2   8      416.39      455.34     52.91 o 
  -6   2   8     1503.60     1698.82    112.75 o 
  -5   2   8       43.14       62.09     39.98 o 
  -4   2   8     1602.34     1742.35    107.36 o 
  -3   2   8      107.82      114.12     22.31 o 
  -2   2   8      171.36      197.09     28.69 o 
  -1   2   8       25.38       14.81      7.64 o 
   0   2   8      189.64      258.30     44.43 o 
   1   2   8        2.93       18.78     19.70 o 
   2   2   8      186.15      168.78     30.29 o 
   3   2   8       98.61      131.06     27.52 o 
   4   2   8      308.15      279.73    112.65 o 
   5   2   8       71.96       56.31     14.65 o 
   6   2   8       12.03       21.32     15.26 o 
   7   2   8      268.17      176.39     45.80 o 
   8   2   8        4.58       22.51     13.94 o 
   9   2   8      122.56       70.62     16.13 o 
  10   2   8        1.01       16.00      8.56 o 
  11   2   8        0.13       24.08      6.80 o 
  12   2   8       19.67       22.21      6.25 o 
  13   2   8       27.78       54.86     10.87 o 
  14   2   8        9.17       47.03     17.51 o 
  15   2   8       76.07       67.93     20.91 o 
 -15   3   8      955.07      595.01    158.63 o 
 -14   3   8      580.07      306.03     91.25 o 
 -13   3   8      894.31      761.22    121.09 o 
 -12   3   8      546.58      631.97     90.68 o 
 -11   3   8     1128.74     1177.54     87.47 o 
 -10   3   8     1888.88     2264.78    121.00 o 
  -9   3   8     2236.38     2298.36     94.05 o 
  -8   3   8     1136.06     1139.71     64.99 o 
  -7   3   8    10245.16    10864.07    222.19 o 
  -6   3   8        0.69       38.82     23.89 o 
  -5   3   8     4378.41     4451.65     96.08 o 
  -4   3   8     2219.41     2189.77     67.67 o 
  -3   3   8     2842.93     2717.07     77.89 o 
  -2   3   8      346.15      409.15     47.21 o 
  -1   3   8     3411.75     3629.14     90.77 o 
   0   3   8      614.47      641.35     84.43 o 
   1   3   8     7612.48     7909.42    240.08 o 
   2   3   8    10474.18    10857.52    266.09 o 
   3   3   8     2581.21     2539.35    114.87 o 
   4   3   8     9635.86    10363.10    165.79 o 
   5   3   8      523.97      472.97    129.91 o 
   6   3   8     5785.08     6208.83    109.49 o 
   7   3   8      187.51      195.09     35.60 o 
   8   3   8     1540.77     1609.21     97.62 o 
   9   3   8      292.42      142.81     82.29 o 
  10   3   8     3202.69     3187.68    209.77 o 
  11   3   8      302.96      120.03     39.73 o 
  12   3   8     4223.24     3945.28    206.59 o 
  13   3   8     1405.99     1246.54    163.59 o 
  14   3   8      320.95      156.83     61.11 o 
  15   3   8      775.49      628.20    104.00 o 
 -15   4   8     1576.96     1114.68    270.46 o 
 -14   4   8      400.21      157.05     73.94 o 
 -13   4   8     1522.42     1253.77     88.87 o 
 -12   4   8     4129.75     4608.17    167.14 o 
 -11   4   8      741.69      790.54     70.51 o 
 -10   4   8     4527.31     4917.69    207.13 o 
  -9   4   8      133.53       93.54     24.27 o 
  -8   4   8     4566.94     4768.60    128.07 o 
  -7   4   8      616.51      607.32     47.93 o 
  -6   4   8     5401.91     5591.79    112.35 o 
  -5   4   8      770.67      728.67     60.54 o 
  -4   4   8    12914.36    13434.43    273.99 o 
  -3   4   8     4451.33     4336.20    122.54 o 
  -2   4   8    10443.90    10397.17    143.84 o 
  -1   4   8     4923.10     5218.01    101.48 o 
   0   4   8     3527.41     3815.76     97.63 o 
   1   4   8    11160.34    10844.48    391.22 o 
   2   4   8     1777.01     1861.05     72.86 o 
   3   4   8     1691.48     1789.82     99.59 o 
   4   4   8     2307.99     2316.33    100.70 o 
   5   4   8    11636.22    13074.92    252.00 o 
   6   4   8      278.23      341.52     56.90 o 
   7   4   8     9255.72    10341.64    246.34 o 
   8   4   8      474.19      273.33    118.28 o 
   9   4   8     5056.21     5710.25    250.56 o 
  10   4   8     2561.55     2432.58     91.11 o 
  11   4   8     1581.84     1525.94    160.41 o 
  12   4   8      312.37      310.54     54.39 o 
  13   4   8      854.91      637.89    243.20 o 
  14   4   8      855.95      719.94    192.09 o 
  15   4   8     1001.92     1118.30    110.48 o 
 -14   5   8        3.69       14.69     10.43 o 
 -13   5   8      197.65      194.86     33.33 o 
 -12   5   8      116.88       79.86     27.74 o 
 -11   5   8      717.60      457.05    135.70 o 
 -10   5   8      240.10      214.46     32.27 o 
  -9   5   8     2954.65     2953.60    287.17 o 
  -8   5   8      567.61      566.97     49.72 o 
  -7   5   8     3268.79     3506.50    147.85 o 
  -6   5   8     1461.97     1487.07     75.45 o 
  -5   5   8      339.63      353.88     47.91 o 
  -4   5   8      437.73      557.19     58.02 o 
  -3   5   8     4151.16     4321.13    128.04 o 
  -2   5   8     1567.28     1788.55    109.13 o 
  -1   5   8     2998.13     2845.68    105.51 o 
   0   5   8     4005.63     3869.95    114.93 o 
   1   5   8     1048.75     1007.80     73.65 o 
   2   5   8     2205.16     2099.77     80.73 o 
   3   5   8      730.20      815.54     81.74 o 
   4   5   8      108.50      158.26     36.44 o 
   5   5   8      659.21      563.23    187.13 o 
   6   5   8     4315.79     4756.94    106.75 o 
   7   5   8      197.06      126.33     51.85 o 
   8   5   8     2885.14     3056.76     81.89 o 
   9   5   8      458.25      291.27    137.22 o 
  10   5   8     1235.44      602.66    346.03 o 
  11   5   8      447.38      241.68     69.39 o 
  12   5   8      377.86      368.16     66.72 o 
  13   5   8      189.82      111.21     37.93 o 
  14   5   8      393.32      266.61    100.96 o 
 -14   6   8       52.22       36.23     25.95 o 
 -13   6   8     1437.78     1161.55    114.48 o 
 -12   6   8     2244.58     2459.02    120.84 o 
 -11   6   8      162.29      169.03     28.18 o 
 -10   6   8      498.68      410.34     53.29 o 
  -9   6   8      325.09      248.81     39.77 o 
  -8   6   8       32.34       93.51     17.60 o 
  -7   6   8      135.58      116.13     20.68 o 
  -6   6   8      528.11      562.64     43.06 o 
  -5   6   8     1328.34     1400.78    109.16 o 
  -4   6   8     4721.25     4670.18    104.49 o 
  -3   6   8     1298.99     1379.88    111.06 o 
  -2   6   8        3.64       93.10     26.10 o 
  -1   6   8        3.15       40.31     12.67 o 
   0   6   8      434.63      449.21     52.20 o 
   1   6   8      497.93      506.79     53.96 o 
   2   6   8      231.00      242.51     46.06 o 
   3   6   8       55.94       65.64     25.94 o 
   4   6   8      861.10     1001.39     94.13 o 
   5   6   8       36.82       19.59     34.70 o 
   6   6   8      245.78      148.97     82.35 o 
   7   6   8       16.43       37.46     14.32 o 
   8   6   8       27.10       46.87     16.40 o 
   9   6   8        1.71       63.59     15.40 o 
  10   6   8      232.26      185.62     27.36 o 
  11   6   8      148.57      130.77     38.99 o 
  12   6   8      150.04       71.99     35.21 o 
  13   6   8       54.57       57.60     18.14 o 
 -13   7   8     1533.13     1423.26     99.62 o 
 -12   7   8       76.04       56.75     23.17 o 
 -11   7   8     1916.55     1987.04    109.44 o 
 -10   7   8       95.98       74.46     23.10 o 
  -9   7   8     2588.10     2657.01    137.40 o 
  -8   7   8      504.50      485.51     65.65 o 
  -7   7   8     7452.83     7949.98    190.56 o 
  -6   7   8       95.13       61.76     15.40 o 
  -5   7   8     5893.62     5915.71    152.91 o 
  -4   7   8     2335.27     2500.33     93.46 o 
  -3   7   8     2945.33     2850.88    113.44 o 
  -2   7   8     1230.42     1360.09     79.40 o 
  -1   7   8     2564.07     2526.85     84.91 o 
   0   7   8       73.80       84.15     25.66 o 
   1   7   8    10488.23    10596.19    249.02 o 
   2   7   8     3887.04     3943.38    100.01 o 
   3   7   8     4314.94     4186.64    113.27 o 
   4   7   8     4702.75     5030.16    197.50 o 
   5   7   8      590.88      593.17     68.46 o 
   6   7   8     2394.33     2663.29    100.59 o 
   7   7   8       33.33       32.90     16.56 o 
   8   7   8      222.85      213.71     39.71 o 
   9   7   8      560.44      309.40     92.02 o 
  10   7   8     3918.18     4429.44    128.40 o 
  11   7   8      647.87      378.58    143.77 o 
  12   7   8     1532.42     1513.53    326.70 o 
  13   7   8     2488.89     2421.26    469.71 o 
 -12   8   8     2674.14     2902.93    167.23 o 
 -11   8   8      353.85      360.56     51.45 o 
 -10   8   8     2387.25     2203.26    133.21 o 
  -9   8   8      133.38      107.83     23.49 o 
  -8   8   8     1847.65     1868.82     97.97 o 
  -7   8   8      438.58      461.06     62.76 o 
  -6   8   8     6048.22     6108.31    170.33 o 
  -5   8   8       53.32      112.76     25.52 o 
  -4   8   8     5752.34     5854.01    162.32 o 
  -3   8   8     2582.06     2724.71    136.19 o 
  -2   8   8     3351.22     3479.55    114.10 o 
  -1   8   8     2102.45     2308.48    163.43 o 
   0   8   8     3846.92     3469.87    112.65 o 
   1   8   8     3737.35     3696.78    137.02 o 
   2   8   8     3056.63     3314.40    169.63 o 
   3   8   8     3521.89     3847.86    213.58 o 
   4   8   8      407.57      445.77     55.31 o 
   5   8   8     8354.57     9237.18    277.46 o 
   6   8   8        1.68       46.61     12.23 o 
   7   8   8     2572.34     2615.51     99.36 o 
   8   8   8       43.23       35.74     28.93 o 
   9   8   8     3539.56     3791.18     81.70 o 
  10   8   8      171.37      102.69     38.07 o 
  11   8   8     1589.74     1805.63    261.07 o 
 -10   9   8        5.92       39.66     14.81 o 
  -9   9   8       32.14       60.88     17.30 o 
  -8   9   8       95.93      114.84     36.41 o 
  -7   9   8      489.70      464.84     60.64 o 
  -6   9   8      306.86      342.00     48.13 o 
  -5   9   8     1278.46     1213.85     84.81 o 
  -4   9   8      198.74      167.13     25.14 o 
  -3   9   8     2107.56     1944.50    105.24 o 
  -2   9   8      429.10      462.72     66.38 o 
  -1   9   8       22.84       29.15     17.78 o 
   0   9   8     1820.05     1698.58    108.85 o 
   1   9   8        1.51       92.97     26.59 o 
   2   9   8      813.62      870.59     67.45 o 
   3   9   8      151.65      225.43     60.39 o 
   4   9   8      906.54      857.92     75.32 o 
   5   9   8       42.72       37.45     33.76 o 
   6   9   8     1115.23     1246.40    120.76 o 
   7   9   8        1.10       37.98     14.22 o 
   8   9   8     1135.62     1041.49    124.57 o 
   9   9   8      278.26      287.96     50.66 o 
  10   9   8      269.25      227.65     45.39 o 
  -8  10   8       65.34       68.34     20.76 o 
  -7  10   8       92.16      113.82     24.44 o 
  -6  10   8       10.26       51.70     21.31 o 
  -5  10   8      131.16      113.04     24.18 o 
  -4  10   8      700.60      686.47     83.54 o 
  -3  10   8       47.04       53.68     15.71 o 
  -2  10   8      269.13      195.89     40.65 o 
  -1  10   8      678.45      764.46     76.89 o 
   0  10   8        1.16       32.58     20.52 o 
   1  10   8      102.33      108.56     27.19 o 
   2  10   8      226.66      235.10     57.96 o 
   3  10   8      178.93      186.23     36.72 o 
   4  10   8      538.22      611.67     71.78 o 
   5  10   8      156.30      129.39     29.52 o 
   6  10   8        0.05       41.04     33.04 o 
   7  10   8      722.98      752.15    101.36 o 
   8  10   8       81.62       68.31     41.67 o 
  -6  11   8       12.22       52.67     22.70 o 
  -5  11   8     1972.01     1734.08    100.57 o 
  -4  11   8      332.73      303.49     48.59 o 
  -3  11   8     1433.10     1362.26    114.66 o 
  -2  11   8       72.03       56.70     23.88 o 
  -1  11   8     1136.50     1003.89    125.21 o 
   0  11   8      823.33      762.33     97.94 o 
   1  11   8     1288.69     1164.86    160.86 o 
   2  11   8     2819.65     2849.40    178.87 o 
   3  11   8      167.95      142.97     32.14 o 
   4  11   8     2376.81     2239.32    159.07 o 
   5  11   8      289.81      325.66     55.05 o 
   6  11   8     1314.25     1347.75    100.13 o 
 -15   1   9      825.48      636.57     77.60 o 
 -14   1   9      228.79      239.69     38.16 o 
 -13   1   9      924.61      908.20     72.69 o 
 -12   1   9      346.82      248.55     30.89 o 
 -11   1   9     2497.24     2617.21    125.00 o 
 -10   1   9       49.42       60.33     15.86 o 
  -9   1   9     2060.39     1954.60     96.55 o 
  -8   1   9     1636.53     1762.61     94.03 o 
  -7   1   9     1872.76     2033.42     89.04 o 
  -6   1   9     1602.99     1727.54    118.60 o 
  -5   1   9     5641.25     5679.42    108.42 o 
  -4   1   9      602.49      570.61     61.69 o 
  -3   1   9     1139.78     1157.98    155.23 o 
  -2   1   9     7301.43     7649.97    192.98 o 
  -1   1   9      678.23      756.78     59.05 o 
   0   1   9     5574.20     5499.54    150.12 o 
   1   1   9      740.87      711.00     96.67 o 
   2   1   9    10372.21    10563.49    517.09 o 
   3   1   9      711.12      571.20     87.47 o 
   4   1   9     1418.62     1220.51     94.04 o 
   5   1   9      163.90      188.96     41.15 o 
   6   1   9     2349.93     2524.35     81.50 o 
   7   1   9        2.30       31.43      9.65 o 
   8   1   9     2185.03     2070.61    103.04 o 
   9   1   9     2932.17     3192.15     57.57 o 
  10   1   9     2012.34     1385.98    426.00 o 
  11   1   9     2352.64     1335.83    133.80 o 
  12   1   9        1.42       19.55      8.08 o 
  13   1   9      182.71      178.28     30.48 o 
  14   1   9      610.64      526.97     88.53 o 
  15   1   9      518.35      433.06     58.33 o 
 -15   2   9       95.88       89.76     26.16 o 
 -14   2   9     2788.13     2637.24    134.04 o 
 -13   2   9      335.08      487.58     60.95 o 
 -12   2   9      637.86      657.53     92.47 o 
 -11   2   9        6.19       27.94     13.85 o 
 -10   2   9     4171.85     4289.79    121.78 o 
  -9   2   9        3.35       12.97     18.78 o 
  -8   2   9     7877.45     7989.08    198.59 o 
  -7   2   9     4454.63     4528.01    185.18 o 
  -6   2   9    10556.62    10431.91    295.26 o 
  -5   2   9     8144.48     8485.08    203.90 o 
  -4   2   9     1010.98     1151.32     97.43 o 
  -3   2   9     6876.62     6760.57    147.95 o 
  -2   2   9     5031.06     5137.40    120.69 o 
  -1   2   9     8141.76     8442.14    212.90 o 
   0   2   9     4655.96     4753.53    144.06 o 
   1   2   9    15139.14    15428.81    285.46 o 
   2   2   9      746.56      976.43    105.72 o 
   3   2   9    16398.91    17254.22    300.21 o 
   4   2   9      527.52      550.65     63.57 o 
   5   2   9     7685.92     8176.33    160.28 o 
   6   2   9     1350.23     1094.18    281.55 o 
   7   2   9     7153.47     8223.47    164.71 o 
   8   2   9      658.53      388.58     75.59 o 
   9   2   9     1249.32     1041.85    131.85 o 
  10   2   9     4647.43     4449.79    166.64 o 
  11   2   9     1227.27      651.16    174.16 o 
  12   2   9     2465.21     2077.07    263.53 o 
  13   2   9      403.56      144.09     75.24 o 
  14   2   9     3087.14     3191.84    504.23 o 
  15   2   9        0.80       28.69     18.08 o 
 -15   3   9     1057.70       80.21    469.24 o 
 -14   3   9       52.37       33.83     10.55 o 
 -13   3   9      814.88      607.63     84.92 o 
 -12   3   9      253.23      229.95     40.74 o 
 -11   3   9     1936.34     2010.57    131.58 o 
 -10   3   9        5.42       37.08     16.94 o 
  -9   3   9     3137.31     3292.20    107.72 o 
  -8   3   9      648.67      712.74     62.89 o 
  -7   3   9     5107.34     5056.89    135.84 o 
  -6   3   9     6185.83     6269.54    171.38 o 
  -5   3   9      595.87      769.97     71.88 o 
  -4   3   9        5.71       74.70     35.64 o 
  -3   3   9     2087.56     2083.58    140.92 o 
  -2   3   9     5788.19     5922.71    139.38 o 
  -1   3   9     5740.81     5750.16    294.51 o 
   0   3   9     6274.30     6582.21    176.11 o 
   1   3   9      127.94      251.16     39.11 o 
   2   3   9     4831.80     4916.50    174.19 o 
   3   3   9      660.34      720.09     78.59 o 
   4   3   9      306.65      151.77    121.39 o 
   5   3   9      630.21      594.24    110.76 o 
   6   3   9     4927.54     5359.33    113.61 o 
   7   3   9      556.10      330.34    246.72 o 
   8   3   9     2805.62     3115.09     70.99 o 
   9   3   9     1809.37     1208.13    433.73 o 
  10   3   9      159.18       93.14     19.94 o 
  11   3   9      789.08      183.54    169.56 o 
  12   3   9       32.23       38.13     17.62 o 
  13   3   9      315.19      112.93     88.28 o 
  14   3   9       59.41      104.68     29.64 o 
 -14   4   9       87.52       30.69     22.37 o 
 -13   4   9       95.42       51.94     17.12 o 
 -12   4   9        6.47       13.56     11.45 o 
 -11   4   9        3.74       35.78     15.20 o 
 -10   4   9       62.29       58.53     24.83 o 
  -9   4   9       33.12       72.35     21.91 o 
  -8   4   9      211.84      194.79     29.69 o 
  -7   4   9      198.08      159.06     31.45 o 
  -6   4   9      596.78      563.22     42.86 o 
  -5   4   9      720.11      733.57     81.53 o 
  -4   4   9      239.88      286.48     38.53 o 
  -3   4   9     3057.49     2900.50     98.23 o 
  -2   4   9     1175.57     1124.29    121.40 o 
  -1   4   9       50.16       71.67     28.99 o 
   0   4   9       22.00       16.71     13.58 o 
   1   4   9       43.47       62.55     37.16 o 
   2   4   9      531.47      415.38    179.82 o 
   3   4   9     3305.80     3387.99    159.51 o 
   4   4   9      241.02      137.11     74.06 o 
   5   4   9      855.18      630.26    233.54 o 
   6   4   9     1387.19     1448.69     78.61 o 
   7   4   9      427.39      181.92     81.97 o 
   8   4   9      270.01      139.47     52.36 o 
   9   4   9       19.61       14.94      9.59 o 
  10   4   9       45.39       36.32     11.66 o 
  11   4   9      761.49      348.84    124.88 o 
  12   4   9      429.88      164.51    123.04 o 
  13   4   9       19.98       64.68     14.63 o 
  14   4   9      623.96      492.59     73.30 o 
 -14   5   9      859.92      504.62    185.65 o 
 -13   5   9     1432.27     1225.46    113.43 o 
 -12   5   9      128.50       63.98     33.30 o 
 -11   5   9     4319.54     4817.73    204.15 o 
 -10   5   9      626.09      604.07     86.13 o 
  -9   5   9      228.78      273.54     35.27 o 
  -8   5   9      343.12      332.05     36.43 o 
  -7   5   9     1193.81     1120.38     81.80 o 
  -6   5   9     1100.76     1097.87     63.77 o 
  -5   5   9     2151.14     2267.25     78.56 o 
  -4   5   9      136.37      166.16     29.41 o 
  -3   5   9     1530.07     1751.07    153.15 o 
  -2   5   9     9839.13    10289.74    204.51 o 
  -1   5   9       10.53       55.72     40.24 o 
   0   5   9     2198.34     2285.04    124.91 o 
   1   5   9       44.92       31.74     22.76 o 
   2   5   9     6508.40     6865.03    157.73 o 
   3   5   9      164.88      126.79     31.92 o 
   4   5   9     2811.14     2914.64    208.93 o 
   5   5   9      173.46      109.58     66.72 o 
   6   5   9     5521.25     6596.57    180.57 o 
   7   5   9     2135.77     2314.71     94.65 o 
   8   5   9     1402.38     1615.69    128.26 o 
   9   5   9     1731.73     1819.10    118.90 o 
  10   5   9     2196.60     2176.23    147.54 o 
  11   5   9     1999.20     2189.12    679.36 o 
  12   5   9      357.90      283.54     62.77 o 
  13   5   9     1639.52     1349.39    246.49 o 
 -13   6   9       39.60       26.46     13.63 o 
 -12   6   9     2541.41     2376.58    125.12 o 
 -11   6   9       19.13       37.82     28.98 o 
 -10   6   9     3714.81     3795.86    129.02 o 
  -9   6   9        3.44       51.27     26.44 o 
  -8   6   9     2563.96     2540.03     79.04 o 
  -7   6   9      411.48      516.25     51.51 o 
  -6   6   9     5162.93     5328.55    183.64 o 
  -5   6   9     1099.11      982.21     63.38 o 
  -4   6   9      633.57      614.90     44.64 o 
  -3   6   9     2833.58     2897.98     68.88 o 
  -2   6   9     1853.29     1906.55    167.24 o 
  -1   6   9     3163.38     3056.14     82.52 o 
   0   6   9      256.87      306.14     40.84 o 
   1   6   9     3780.74     3496.01    149.51 o 
   2   6   9      458.77      593.24     55.95 o 
   3   6   9     6249.80     6540.73    167.20 o 
   4   6   9      866.67      982.09     76.13 o 
   5   6   9     6965.82     7424.97    194.20 o 
   6   6   9     3554.56     4154.88    140.36 o 
   7   6   9     4259.28     4850.46    143.11 o 
   8   6   9     2679.60     3038.79    178.09 o 
   9   6   9     1126.17     1271.68    109.50 o 
  10   6   9     2001.14     2159.44    102.68 o 
  11   6   9     1858.20     1827.44    528.76 o 
  12   6   9     3189.24     3094.15    196.42 o 
  13   6   9      298.14      237.43     51.78 o 
 -12   7   9        8.82       38.00     14.58 o 
 -11   7   9      973.69      980.53     95.32 o 
 -10   7   9       29.20       60.06     23.08 o 
  -9   7   9     1859.44     1805.27     90.99 o 
  -8   7   9      277.94      243.62     50.12 o 
  -7   7   9     1391.12     1498.49     99.13 o 
  -6   7   9      481.95      705.59     71.15 o 
  -5   7   9     2104.91     2111.90    127.27 o 
  -4   7   9     1376.24     1351.61    104.94 o 
  -3   7   9      513.72      424.75     45.82 o 
  -2   7   9     2896.04     3003.77     90.98 o 
  -1   7   9     1026.33     1045.38    124.29 o 
   0   7   9     1515.28     1380.62    152.76 o 
   1   7   9      250.96      228.21     48.09 o 
   2   7   9      871.90      883.06     97.24 o 
   3   7   9        8.98       52.68     20.84 o 
   4   7   9     1708.39     1700.90    115.00 o 
   5   7   9      192.71      246.09     37.45 o 
   6   7   9      781.82      871.78    114.80 o 
   7   7   9      325.75      300.42     67.07 o 
   8   7   9      440.97      378.75     59.70 o 
   9   7   9      194.45      208.53     39.65 o 
  10   7   9       66.66       68.96     17.76 o 
  11   7   9      594.94      539.67     95.07 o 
  12   7   9       71.41       51.28     27.25 o 
 -11   8   9       44.62       81.92     21.96 o 
 -10   8   9       33.85       65.34     18.29 o 
  -9   8   9      357.07      407.16     52.87 o 
  -8   8   9      217.38      177.03     32.34 o 
  -7   8   9       93.49      107.02     37.89 o 
  -6   8   9      513.67      536.25     76.58 o 
  -5   8   9      241.58      267.34     48.37 o 
  -4   8   9      154.53      132.95     21.91 o 
  -3   8   9      391.77      384.65     55.45 o 
  -2   8   9       42.50      104.53     19.99 o 
  -1   8   9       11.88       50.38     15.62 o 
   0   8   9        0.45       31.09     10.44 o 
   1   8   9        0.44       31.11     30.54 o 
   2   8   9      274.03      308.32     47.83 o 
   3   8   9      941.76      961.91     74.34 o 
   4   8   9      843.30      846.74     76.45 o 
   5   8   9     1295.24     1367.35    105.30 o 
   6   8   9     1558.22     1725.21    132.45 o 
   7   8   9       40.77       29.59     22.61 o 
   8   8   9      352.39      369.43     56.54 o 
   9   8   9       29.43       48.27     15.96 o 
  10   8   9       48.41       73.45     32.45 o 
  11   8   9      843.81      549.76    230.90 o 
  -9   9   9      571.19      541.25     56.78 o 
  -8   9   9      480.84      532.53     66.27 o 
  -7   9   9      506.22      381.72     53.21 o 
  -6   9   9      158.98      145.03     26.74 o 
  -5   9   9     2049.36     1981.78    103.53 o 
  -4   9   9     1379.70     1297.95    101.57 o 
  -3   9   9     1141.18     1099.64    100.02 o 
  -2   9   9     6319.46     6809.27    244.89 o 
  -1   9   9       35.16       46.40     16.72 o 
   0   9   9     1964.65     1769.20    120.78 o 
   1   9   9      116.78      133.34     21.39 o 
   2   9   9     2479.27     2460.14    103.70 o 
   3   9   9        4.38       19.44     24.50 o 
   4   9   9     3351.56     3557.13    116.77 o 
   5   9   9      304.51      278.06     48.40 o 
   6   9   9     2657.03     2741.13    177.31 o 
   7   9   9     1228.35     1110.93    198.12 o 
   8   9   9     1248.12     1311.61    120.86 o 
   9   9   9      506.93      500.39     56.47 o 
  -7  10   9       76.13       79.93     23.10 o 
  -6  10   9     2495.37     2222.20    128.92 o 
  -5  10   9      662.47      481.98     62.31 o 
  -4  10   9     2590.32     2298.73    112.42 o 
  -3  10   9     3673.33     3626.19    176.22 o 
  -2  10   9      131.50      122.49     24.98 o 
  -1  10   9     3310.71     3125.72    137.37 o 
   0  10   9        0.71       28.23     28.87 o 
   1  10   9     2056.47     2068.95    186.12 o 
   2  10   9      170.19      168.20     34.78 o 
   3  10   9     4595.84     4348.73    359.48 o 
   4  10   9       38.46       55.10     21.62 o 
   5  10   9     2772.28     2835.54    252.50 o 
   6  10   9      974.25     1146.41    124.01 o 
   7  10   9      921.89      977.20    106.35 o 
  -4  11   9      480.89      439.03     48.18 o 
  -3  11   9       13.58       19.23     15.85 o 
  -2  11   9     1058.53      984.60     84.52 o 
  -1  11   9       24.43       35.58     11.93 o 
   0  11   9        1.60       23.37     34.66 o 
   1  11   9      120.89       91.63     29.47 o 
   2  11   9      451.63      500.72     52.21 o 
   3  11   9       19.74       64.24     31.66 o 
   4  11   9     1656.17     1433.43    101.05 o 
 -14   0  10     2164.47     2195.70    338.41 o 
 -13   0  10        1.14       19.12     25.09 o 
 -12   0  10     1822.08     1742.90    156.86 o 
 -11   0  10       13.87      -19.03     22.01 o 
 -10   0  10     5519.29     6132.91    262.60 o 
  -9   0  10     2788.45     2652.49    196.40 o 
  -8   0  10     1423.73     1635.76    140.39 o 
  -7   0  10    12146.72    12915.42    355.16 o 
  -6   0  10     1954.34     2088.48    194.77 o 
  -5   0  10     3538.68     3982.78    334.48 o 
  -4   0  10      149.66      271.56     82.09 o 
  -3   0  10     1856.98     1786.66    138.67 o 
  -2   0  10      948.46      751.41    142.06 o 
  -1   0  10    13099.58    13955.19    457.57 o 
   0   0  10        3.05      147.89     55.22 o 
   1   0  10    12896.24    13612.96    448.34 o 
   2   0  10     7693.60     7438.26    263.77 o 
   3   0  10     2052.41     2162.60    125.45 o 
   4   0  10     1598.40     1777.04    166.06 o 
   5   0  10      293.50      287.85     75.88 o 
   6   0  10      476.82      504.82     79.05 o 
   7   0  10     4476.53     4839.77    148.97 o 
   9   0  10     2941.78     2985.71     74.37 o 
  10   0  10    11830.50     6096.91   4012.25 o 
  11   0  10      963.86      250.89    240.72 o 
  12   0  10     2216.74     1594.18    521.19 o 
  13   0  10       93.40       37.64     17.66 o 
  14   0  10      504.21      475.95     77.66 o 
 -14   1  10      200.60      114.86     27.96 o 
 -13   1  10     1456.29     1420.68     93.55 o 
 -12   1  10      529.88      534.58     69.69 o 
 -11   1  10      133.64      140.91     36.34 o 
 -10   1  10       17.93       32.24     12.08 o 
  -9   1  10     3411.11     3661.94    136.60 o 
  -8   1  10      272.05      218.19     51.94 o 
  -7   1  10     2874.56     2861.69    161.59 o 
  -6   1  10     5272.87     5314.58    148.12 o 
  -5   1  10      585.97      570.88     65.80 o 
  -4   1  10     3066.13     3235.53    131.14 o 
  -3   1  10      356.63      376.81     69.92 o 
  -2   1  10      961.93     1001.41     97.98 o 
  -1   1  10      218.46      205.35     97.23 o 
   0   1  10     4564.06     4821.14    132.47 o 
   1   1  10      116.06      160.27     43.99 o 
   2   1  10     3772.50     3631.96    285.80 o 
   3   1  10     4448.28     4155.18    235.49 o 
   4   1  10     1221.21     1087.36     98.66 o 
   5   1  10     3699.61     3795.96    159.16 o 
   6   1  10      480.20      227.62     98.31 o 
   8   1  10      162.27       96.63     38.79 o 
   9   1  10     3503.89     3724.54    108.54 o 
  10   1  10        4.88       17.18     10.28 o 
  11   1  10     2647.84     2083.16    199.62 o 
  12   1  10       30.03       29.92      8.69 o 
  13   1  10      961.10      867.37    193.00 o 
  14   1  10       19.35       38.06     22.45 o 
 -14   2  10       60.50       65.77     17.92 o 
 -13   2  10      261.06      178.26     45.65 o 
 -12   2  10       31.16       73.79     18.44 o 
 -11   2  10       39.65       80.75     25.03 o 
 -10   2  10      194.46      196.85     29.03 o 
  -9   2  10      914.15      879.00     93.49 o 
  -8   2  10      405.98      287.15     45.82 o 
  -7   2  10      493.68      471.29     43.17 o 
  -6   2  10      138.78      137.54     30.83 o 
  -5   2  10        7.65       37.10     19.97 o 
  -4   2  10      632.67      735.85     75.73 o 
  -3   2  10     1505.10     1390.69    107.43 o 
  -2   2  10       11.60        8.76     36.98 o 
  -1   2  10        6.30      -17.89     27.03 o 
   0   2  10       84.09      182.52     47.08 o 
   1   2  10      487.62      544.57     83.78 o 
   2   2  10      151.08      239.07     48.06 o 
   3   2  10        6.29        4.08     18.74 o 
   4   2  10      319.65      250.42     76.48 o 
   5   2  10       62.65       77.64     22.10 o 
   6   2  10      559.16      517.63    118.26 o 
   7   2  10       26.48       28.34     10.11 o 
   8   2  10       60.98       41.35     13.57 o 
   9   2  10      137.95       97.17     28.42 o 
  10   2  10       12.25       20.89     11.77 o 
  11   2  10       18.86       15.63      6.89 o 
  12   2  10        1.79       28.12      9.26 o 
  13   2  10       26.44       23.43     11.07 o 
  14   2  10       21.23       40.98     18.23 o 
 -14   3  10      128.32       65.94     29.89 o 
 -13   3  10     1906.76     1550.09    130.85 o 
 -12   3  10      826.22      811.86     80.23 o 
 -11   3  10      748.55      755.21     85.18 o 
 -10   3  10      309.80      357.66     45.25 o 
  -9   3  10     3190.02     3156.42    134.03 o 
  -8   3  10      772.16      900.79     94.97 o 
  -7   3  10     2848.49     2702.27    110.99 o 
  -6   3  10     4332.98     4455.60    119.72 o 
  -5   3  10     3180.98     3141.72    111.80 o 
  -4   3  10     8086.10     8654.48    273.98 o 
  -3   3  10      364.80      349.10     51.86 o 
  -2   3  10     3049.00     3340.98    171.91 o 
  -1   3  10       25.39       46.11     58.97 o 
   0   3  10     1775.30     1962.98    106.50 o 
   1   3  10        9.50       30.90     16.41 o 
   2   3  10     3578.99     3684.29    131.36 o 
   3   3  10     1330.63     1385.93    106.94 o 
   4   3  10     4931.32     5256.48    140.03 o 
   5   3  10     5975.36     6398.91    156.04 o 
   6   3  10      551.23      352.66    144.60 o 
   8   3  10       68.61       39.02     14.32 o 
   9   3  10     1606.82     1138.00    331.30 o 
  10   3  10       74.93       38.10     14.86 o 
  11   3  10     2148.18     1880.51     84.26 o 
  12   3  10       55.55       20.86      8.68 o 
  13   3  10     2462.08     2003.99    397.82 o 
  14   3  10       97.73       72.96     34.13 o 
 -13   4  10       91.79       36.24     17.91 o 
 -12   4  10     2762.33     2674.66    224.41 o 
 -11   4  10      150.39      146.23     27.98 o 
 -10   4  10     3982.77     4288.16    148.87 o 
  -9   4  10     2075.83     1923.65    112.35 o 
  -8   4  10     1221.12     1192.02     88.25 o 
  -7   4  10     3484.23     3606.06    107.52 o 
  -6   4  10      741.85      725.77     52.01 o 
  -5   4  10     2904.25     2987.20    134.21 o 
  -4   4  10      231.37      278.54     39.66 o 
  -3   4  10      725.72      820.39     73.17 o 
  -2   4  10      899.16      948.02     69.66 o 
  -1   4  10    18899.87    19952.58    758.71 o 
   0   4  10      410.70      606.07     58.91 o 
   1   4  10     3687.88     4029.06    146.13 o 
   2   4  10     3814.46     3927.74    146.53 o 
   3   4  10     3835.18     4243.91    137.16 o 
   4   4  10     2285.24     2199.98     67.36 o 
   5   4  10     1615.00     1341.85    212.52 o 
   6   4  10     1164.91     1520.40    166.28 o 
   7   4  10     3818.30     4511.21    109.33 o 
   8   4  10     6785.80     7877.96    260.18 o 
   9   4  10      639.86      343.96    110.94 o 
  10   4  10     4877.31     5353.46    377.95 o 
  11   4  10        0.02       37.54     17.91 o 
  12   4  10     2501.90     2205.08    197.07 o 
  13   4  10      324.64      203.02     55.64 o 
 -13   5  10      618.27      222.34     88.68 o 
 -12   5  10      114.57       95.65     21.43 o 
 -11   5  10      102.97       74.82     19.46 o 
 -10   5  10       10.36       51.95     20.05 o 
  -9   5  10      892.88      912.53     68.15 o 
  -8   5  10      199.92      174.08     25.41 o 
  -7   5  10      301.61      252.63     35.59 o 
  -6   5  10     2003.16     1996.34    113.27 o 
  -5   5  10        1.72       18.63     12.17 o 
  -4   5  10      722.75      784.98     56.93 o 
  -3   5  10        1.08       16.13     19.00 o 
  -2   5  10     1985.80     1781.37    218.09 o 
  -1   5  10      120.64      148.67     27.74 o 
   0   5  10     6716.57     6580.19    315.78 o 
   1   5  10      384.63      428.39     55.81 o 
   2   5  10     2417.18     2381.14    104.66 o 
   3   5  10     2003.43     2081.96     95.56 o 
   4   5  10     1165.19     1208.50     88.89 o 
   5   5  10      964.01     1059.93    108.29 o 
   6   5  10     1173.81     1222.13     90.38 o 
   7   5  10     1618.47      603.84    325.26 o 
   8   5  10      700.04      768.34     94.44 o 
   9   5  10     1572.91     1404.80    311.76 o 
  10   5  10        0.15       15.34     10.94 o 
  11   5  10      864.48      533.34    287.42 o 
  12   5  10        0.05       55.26     20.01 o 
  13   5  10      136.71      111.35     20.64 o 
 -12   6  10      225.93      163.13     31.23 o 
 -11   6  10       11.32       33.95     22.96 o 
 -10   6  10      460.08      419.41     52.82 o 
  -9   6  10     1079.30     1021.80     91.02 o 
  -8   6  10      428.27      354.59     39.66 o 
  -7   6  10       79.83       88.49     25.31 o 
  -6   6  10        8.45       13.09     14.81 o 
  -5   6  10      152.16      129.24     36.82 o 
  -4   6  10      727.68      683.38     69.33 o 
  -3   6  10      119.58       86.89     17.69 o 
  -2   6  10     1437.09     1362.36     94.73 o 
  -1   6  10     2586.32     2206.06    113.64 o 
   0   6  10      868.06      782.73     98.72 o 
   1   6  10      250.77      248.79     42.24 o 
   2   6  10      150.70      117.20     32.08 o 
   3   6  10       77.61       65.95     35.95 o 
   4   6  10      133.55       70.28     36.05 o 
   5   6  10      239.77      257.76     38.73 o 
   6   6  10      125.57       69.79     16.62 o 
   7   6  10       74.44       18.55     19.71 o 
   8   6  10      124.40      113.88     27.25 o 
   9   6  10        9.42       27.30     28.14 o 
  10   6  10        4.24       77.05     17.73 o 
  11   6  10       12.83       35.67     24.06 o 
  12   6  10       15.11       89.08     29.24 o 
 -11   7  10      829.92      755.98    114.98 o 
 -10   7  10      788.33      850.81     82.27 o 
  -9   7  10      679.88      643.54     75.10 o 
  -8   7  10      522.05      409.74     55.63 o 
  -7   7  10      730.53      747.62     61.67 o 
  -6   7  10     2044.10     1989.35    101.68 o 
  -5   7  10     1375.76     1421.59     88.92 o 
  -4   7  10     7269.26     7538.55    215.76 o 
  -3   7  10       79.69       77.40     25.20 o 
  -2   7  10     6546.11     6692.46    164.25 o 
  -1   7  10      237.67      259.09     35.98 o 
   0   7  10     2880.19     2519.06    206.77 o 
   1   7  10       63.05       41.66     23.10 o 
   2   7  10     3007.36     3039.79    182.13 o 
   3   7  10       31.00      113.24     26.32 o 
   4   7  10     8859.50     9128.86    472.00 o 
   5   7  10     4488.21     4857.43    168.67 o 
   6   7  10     1723.51     1708.18    123.74 o 
   7   7  10     3133.32     3694.40    116.95 o 
   8   7  10       46.07       41.79     13.74 o 
   9   7  10       71.50       93.48     45.05 o 
  10   7  10      235.24      221.52     50.91 o 
  11   7  10      323.46      369.61     56.04 o 
 -10   8  10     2306.64     2190.57    132.46 o 
  -9   8  10     2617.58     2390.60    170.39 o 
  -8   8  10      246.60      196.33     34.55 o 
  -7   8  10      963.15     1043.40    118.08 o 
  -6   8  10      988.87      840.18     69.73 o 
  -5   8  10     2492.60     2497.77    150.17 o 
  -4   8  10     1052.22     1037.19     83.20 o 
  -3   8  10     5346.76     5165.99    155.08 o 
  -2   8  10      344.54      365.75     47.64 o 
  -1   8  10     6872.07     6624.12    453.05 o 
   0   8  10       58.69       70.86     21.51 o 
   1   8  10      661.87      677.32    108.79 o 
   2   8  10      706.58      826.43     77.87 o 
   3   8  10     4016.50     4565.90    181.88 o 
   4   8  10     1199.95     1213.03    115.14 o 
   5   8  10     2487.44     2403.30    155.49 o 
   6   8  10     3532.82     3980.34    111.00 o 
   7   8  10      959.87     1043.15    120.78 o 
   8   8  10     2292.67     2296.39    143.65 o 
   9   8  10      134.56      170.59     37.18 o 
  10   8  10     1576.23     1568.86    114.63 o 
  -8   9  10     1054.00     1048.62     86.88 o 
  -7   9  10       33.83       77.56     21.27 o 
  -6   9  10      164.13      160.24     28.58 o 
  -5   9  10     1109.88     1089.24    112.93 o 
  -4   9  10      449.84      385.18     73.10 o 
  -3   9  10      269.67      209.81     49.01 o 
  -2   9  10     1506.41     1587.33    160.15 o 
  -1   9  10      234.56      244.99     43.68 o 
   0   9  10     1170.30     1128.80    155.84 o 
   1   9  10      269.80      263.51     51.00 o 
   2   9  10      292.28      295.82     49.55 o 
   3   9  10      210.02      187.07     37.42 o 
   4   9  10      267.78      292.75     65.54 o 
   5   9  10       60.40       80.72     22.14 o 
   6   9  10      242.77      231.35     44.64 o 
   7   9  10      425.24      424.65     51.44 o 
   8   9  10      133.50       71.39     42.41 o 
  -5  10  10       21.34       83.11     25.83 o 
  -4  10  10      175.88      122.54     46.59 o 
  -3  10  10       10.28       -5.48      9.04 o 
  -2  10  10      449.12      394.55     51.79 o 
  -1  10  10      839.32      736.88     81.61 o 
   0  10  10        6.45       56.90     24.74 o 
   1  10  10      396.47      383.41     67.15 o 
   2  10  10      430.33      399.57     64.81 o 
   3  10  10       21.85       71.88     21.65 o 
   4  10  10       35.33       62.26     26.77 o 
   5  10  10       42.71       54.19     19.11 o 
 -14   1  11       82.67      127.37     23.90 o 
 -13   1  11     1044.28     1003.89     99.58 o 
 -12   1  11      606.22      559.15     66.71 o 
 -11   1  11      703.47      642.38     76.14 o 
 -10   1  11      968.04     1199.04     90.72 o 
  -9   1  11      282.15      323.91     44.21 o 
  -8   1  11     6963.48     7005.28    196.79 o 
  -7   1  11        7.94       48.52     21.08 o 
  -6   1  11     1619.12     1601.33    120.69 o 
  -5   1  11       82.33       62.32     28.71 o 
  -4   1  11     1096.19     1071.63     81.41 o 
  -3   1  11       14.10       92.69     51.93 o 
  -2   1  11     1460.26     1789.84    164.46 o 
  -1   1  11     1688.38     1924.32    114.13 o 
   0   1  11     5424.11     5767.27    155.87 o 
   1   1  11     3813.38     3693.44    169.80 o 
   2   1  11      509.35      473.38     96.93 o 
   3   1  11     5586.53     5755.22    170.20 o 
   4   1  11      428.32      408.28     68.25 o 
   5   1  11      934.19      885.86    106.74 o 
   6   1  11      299.45      284.50     56.06 o 
   7   1  11     4341.93     4831.14    262.46 o 
   8   1  11      115.51      112.87     37.20 o 
   9   1  11     6353.82     7168.37    191.24 o 
  10   1  11       59.76       20.11     10.70 o 
  12   1  11      837.53      408.79    174.68 o 
  13   1  11      437.89      401.60     70.22 o 
 -13   2  11     1897.80     1850.72     94.61 o 
 -12   2  11      208.14      139.90     52.06 o 
 -11   2  11     1709.20     1578.30    118.73 o 
 -10   2  11       25.04       38.01     17.41 o 
  -9   2  11     1019.21     1160.63     82.71 o 
  -8   2  11     1707.55     1761.12    132.40 o 
  -7   2  11     6667.03     6953.42    356.21 o 
  -6   2  11      450.19      473.23     60.56 o 
  -5   2  11    11689.38    11987.21    508.18 o 
  -4   2  11     2712.53     2693.64    105.32 o 
  -3   2  11     4950.49     5033.98    150.33 o 
  -2   2  11     5938.56     6513.42    196.57 o 
  -1   2  11     2910.06     3054.86    183.36 o 
   0   2  11     2542.77     2853.38    181.61 o 
   1   2  11     6091.39     6019.38    257.23 o 
   2   2  11     5961.15     6333.28    184.64 o 
   3   2  11     1678.76     1735.86    132.31 o 
   4   2  11    11905.84    12924.93    351.41 o 
   6   2  11     4030.50     4481.14    125.15 o 
   7   2  11       21.03       34.78     17.51 o 
   8   2  11     3625.75     4372.33    125.10 o 
   9   2  11       55.93       43.84     16.36 o 
  11   2  11      133.79       90.50     23.93 o 
  12   2  11     1364.58      479.23    294.68 o 
  13   2  11      356.95      118.45    104.53 o 
 -13   3  11      176.41      217.28     49.76 o 
 -12   3  11      867.56      766.05     89.31 o 
 -11   3  11       23.92       67.39     17.65 o 
 -10   3  11      406.68      386.84     57.66 o 
  -9   3  11        1.15       28.49     39.11 o 
  -8   3  11     1533.24     1563.20    129.03 o 
  -7   3  11       52.16       80.40     19.83 o 
  -6   3  11     3553.60     3555.29    115.26 o 
  -5   3  11      823.72      906.97    101.39 o 
  -4   3  11     3853.51     4233.19    120.09 o 
  -3   3  11     1581.17     1741.23     92.38 o 
  -2   3  11     1843.39     2018.96    193.40 o 
  -1   3  11        3.52       70.30     26.60 o 
   0   3  11     8377.54     8718.73    252.87 o 
   1   3  11     2235.28     2224.58     95.30 o 
   2   3  11     2778.79     2638.36     65.94 o 
   3   3  11     5509.33     5932.13    169.19 o 
   4   3  11      410.12      311.75    103.92 o 
   6   3  11      154.40       69.12     42.50 o 
   7   3  11      561.61      451.10    127.90 o 
   8   3  11      821.11      658.78    196.09 o 
   9   3  11     3249.00     3772.68     76.58 o 
  10   3  11      168.96      124.38     29.82 o 
  11   3  11      532.08      329.74     91.98 o 
  12   3  11      675.09      297.90    174.25 o 
  13   3  11       39.58       36.10     14.51 o 
 -12   4  11      108.53       80.20     21.46 o 
 -11   4  11       14.12       26.89     19.61 o 
 -10   4  11       12.48       52.83     15.33 o 
  -9   4  11       59.97       66.41     15.21 o 
  -8   4  11       50.41       61.75     29.40 o 
  -7   4  11        6.55       25.39     28.93 o 
  -6   4  11       60.71       51.12     24.05 o 
  -5   4  11      123.86      116.56     23.05 o 
  -4   4  11       77.75       84.00     40.54 o 
  -3   4  11      464.37      490.27     44.10 o 
  -2   4  11      643.49      624.80     41.73 o 
  -1   4  11      187.54      154.45     38.87 o 
   0   4  11      620.70      613.09     54.83 o 
   1   4  11      695.73      672.45     61.97 o 
   2   4  11       93.69       70.52     29.24 o 
   3   4  11       75.48       95.61     28.97 o 
   4   4  11        6.67        5.66     28.18 o 
   5   4  11      743.79      480.56    151.59 o 
   6   4  11     1098.62      924.77    249.96 o 
   7   4  11      341.43      305.54     74.02 o 
   8   4  11       67.74      119.45     25.93 o 
   9   4  11      453.00      285.01    104.63 o 
  10   4  11       63.77       97.73     25.66 o 
  11   4  11       33.56       31.65     17.91 o 
  12   4  11      119.18      106.47     23.36 o 
 -12   5  11       66.61       85.52     23.65 o 
 -11   5  11     1600.90     1504.68     72.06 o 
 -10   5  11     2198.26     2197.62    121.52 o 
  -9   5  11        9.75       26.59     14.04 o 
  -8   5  11     4421.99     4564.40    147.52 o 
  -7   5  11      343.67      328.76     36.94 o 
  -6   5  11      240.73      245.21     31.37 o 
  -5   5  11      146.05      166.93     26.24 o 
  -4   5  11     2814.16     2993.06    102.18 o 
  -3   5  11       11.27       29.00     30.92 o 
  -2   5  11     4716.66     4772.33    129.32 o 
  -1   5  11     1635.58     1636.94    132.89 o 
   0   5  11     5622.84     5932.71    236.74 o 
   1   5  11     5080.61     5180.99    162.35 o 
   2   5  11       87.07       51.21     34.04 o 
   3   5  11     1658.12     1874.61    127.23 o 
   4   5  11      656.39      769.39     83.22 o 
   5   5  11     2331.14     2343.60    124.69 o 
   6   5  11      120.64      129.77     27.85 o 
   7   5  11     3053.19     3746.11     89.40 o 
   8   5  11        7.66       42.81     19.73 o 
   9   5  11     4232.52     4507.08    186.44 o 
  10   5  11      393.76      197.08     90.25 o 
  11   5  11      900.33      585.57    317.67 o 
  12   5  11      434.39      237.34    162.91 o 
 -11   6  11     1617.25     1470.18    173.93 o 
 -10   6  11      235.29      173.38     30.85 o 
  -9   6  11     1586.22     1635.56    132.34 o 
  -8   6  11      528.23      473.15     65.48 o 
  -7   6  11     2269.32     2217.39     94.90 o 
  -6   6  11        4.54       22.75     15.95 o 
  -5   6  11     5620.72     5876.67    170.45 o 
  -4   6  11       91.75       80.13     16.55 o 
  -3   6  11     5096.00     5288.35    189.25 o 
  -2   6  11     2085.48     2186.93    138.43 o 
  -1   6  11     3246.34     3171.39    201.21 o 
   0   6  11     1485.99     1410.21    134.83 o 
   1   6  11     1954.09     2097.53     93.82 o 
   2   6  11     1847.28     2125.92    103.76 o 
   3   6  11      478.90      565.55     61.94 o 
   4   6  11     5972.57     6269.15    313.71 o 
   5   6  11      517.07      554.18     92.01 o 
   6   6  11     4189.90     4671.95    291.78 o 
   7   6  11      216.49      199.88     64.13 o 
   8   6  11     2942.19     3529.55    177.25 o 
   9   6  11      426.92      247.79     50.07 o 
  10   6  11     1341.54      971.26    211.67 o 
  11   6  11      149.99      109.24     80.79 o 
 -10   7  11      162.12      165.99     38.07 o 
  -9   7  11      123.82      146.85     28.84 o 
  -8   7  11      293.83      256.56     40.90 o 
  -7   7  11       17.55       44.91     19.65 o 
  -6   7  11     1018.53      928.00     98.75 o 
  -5   7  11      183.35      118.23     27.33 o 
  -4   7  11     1123.18     1023.70     66.60 o 
  -3   7  11      813.43      820.94     97.26 o 
  -2   7  11      767.87      707.55    131.18 o 
  -1   7  11      286.18      282.89     48.45 o 
   0   7  11      496.13      600.91    101.23 o 
   1   7  11      158.92      186.75     35.73 o 
   2   7  11      449.04      416.38     55.15 o 
   3   7  11     1770.38     1916.30    149.24 o 
   4   7  11      671.05      808.50     74.17 o 
   5   7  11     1330.00     1338.95    132.75 o 
   6   7  11       71.78       81.92     21.04 o 
   7   7  11     1140.17      825.96    277.10 o 
   8   7  11       16.68       38.00     27.52 o 
   9   7  11      237.31      252.12    120.31 o 
  10   7  11       19.17       17.71     13.71 o 
  -8   8  11        8.61      108.57     24.59 o 
  -7   8  11        1.23       44.28     21.20 o 
  -6   8  11      112.27       98.27     23.38 o 
  -5   8  11      361.51      278.29     49.32 o 
  -4   8  11       46.07       27.53     17.54 o 
  -3   8  11      760.10      764.05     91.87 o 
  -2   8  11      162.23      148.20     34.11 o 
  -1   8  11        0.31       24.06     33.37 o 
   0   8  11        6.10       76.52     47.39 o 
   1   8  11        4.04       64.12     20.34 o 
   2   8  11       20.75       51.10     29.25 o 
   3   8  11       35.82       53.85     17.93 o 
   4   8  11      514.12      494.19     73.13 o 
   5   8  11       87.04      114.73     27.97 o 
   6   8  11      840.75      805.63    103.79 o 
   7   8  11      416.74      159.16     68.13 o 
   8   8  11      135.44       45.24     63.68 o 
  -6   9  11      288.66      234.18     44.00 o 
  -5   9  11       40.43       55.79     16.32 o 
  -4   9  11     1727.09     1676.99    108.82 o 
  -3   9  11      138.52      122.06     38.40 o 
  -2   9  11     3666.67     3501.59    294.46 o 
  -1   9  11     1312.14     1455.31    133.61 o 
   0   9  11     1616.01     1780.23    125.42 o 
   1   9  11     2189.25     2035.89    158.71 o 
   2   9  11       89.53       85.96     23.07 o 
   3   9  11     1249.20     1115.13    127.74 o 
   4   9  11      455.99      441.47     65.37 o 
   5   9  11     1936.53     1867.54    116.19 o 
   6   9  11      204.81      136.27     33.79 o 
  -3  10  11     2416.14     2479.13    171.95 o 
  -2  10  11     1299.11     1317.82     94.91 o 
  -1  10  11     1433.43     1443.17     82.99 o 
   0  10  11     1483.06     1496.25    103.85 o 
   1  10  11      362.05      429.36     57.49 o 
   2  10  11      595.77      609.68     68.03 o 
   3  10  11      573.10      546.59     66.26 o 
 -13   0  12     1580.02     1603.75     97.14 o 
 -12   0  12      485.98      424.70     77.93 o 
 -11   0  12     1403.84     1140.77    167.97 o 
 -10   0  12      238.72      192.03     41.62 o 
  -9   0  12     3712.44     4195.29    256.01 o 
  -8   0  12        0.67      -15.02     22.46 o 
  -7   0  12     8624.86     8744.67    451.43 o 
  -6   0  12     1524.26     1621.42    259.24 o 
  -5   0  12     1269.20     1240.03    219.58 o 
  -4   0  12     2728.52     2816.72    180.63 o 
  -3   0  12     2432.48     2709.67    335.43 o 
  -2   0  12     2058.16     1960.98    128.36 o 
  -1   0  12     1283.80     1370.71    100.14 o 
   0   0  12     5798.86     6353.61    266.74 o 
   1   0  12     4310.69     4426.54    164.00 o 
   2   0  12     9244.42     9345.96    368.15 o 
   3   0  12      158.11       90.35     51.83 o 
   4   0  12     9418.94    10439.11    407.78 o 
   5   0  12     1119.66     1010.62    202.72 o 
   6   0  12      907.99      607.23    258.75 o 
   7   0  12      879.35      693.74    140.01 o 
   9   0  12      176.87       32.37     96.64 o 
  12   0  12      610.86      253.51    168.36 o 
 -13   1  12      168.94      143.94     47.10 o 
 -12   1  12     2223.54     1907.11    132.38 o 
 -11   1  12       45.20       41.10     21.52 o 
 -10   1  12      978.88      862.23     76.73 o 
  -9   1  12      102.61      136.99     29.85 o 
  -8   1  12      834.68      922.73     77.29 o 
  -7   1  12      268.84      236.51     40.70 o 
  -6   1  12     3436.97     3734.28    138.36 o 
  -5   1  12     1045.79     1179.86    119.21 o 
  -4   1  12     2565.98     2886.75    229.71 o 
  -3   1  12     1984.46     2298.06    184.98 o 
  -2   1  12      181.50      219.67     45.59 o 
  -1   1  12     1081.53     1376.43    146.38 o 
   0   1  12      143.28      181.62     44.55 o 
   1   1  12      339.33      392.73     75.81 o 
   2   1  12      317.98      258.05     51.92 o 
   3   1  12     2195.96     2335.55    142.97 o 
   4   1  12        1.25       36.07     16.55 o 
   5   1  12     2235.87     2346.53    114.37 o 
   6   1  12      207.06      254.61     42.95 o 
   7   1  12      363.80      298.33    100.67 o 
   8   1  12      995.76      445.00    221.18 o 
   9   1  12      962.86      627.45    131.01 o 
  10   1  12      788.20      271.57    136.70 o 
  11   1  12      316.57      111.88     43.39 o 
  12   1  12     1152.71      346.78    265.06 o 
 -12   2  12       44.95       55.00     14.59 o 
 -11   2  12       22.74       48.37     20.60 o 
 -10   2  12        5.21       34.55     13.20 o 
  -9   2  12      302.02      308.28     51.30 o 
  -8   2  12      349.93      343.70     43.54 o 
  -7   2  12       20.79       28.39     12.93 o 
  -6   2  12      761.98      702.15     77.89 o 
  -5   2  12      545.51      430.40     53.70 o 
  -4   2  12      200.85      165.10     35.12 o 
  -3   2  12       71.24      142.03     48.32 o 
  -2   2  12      268.49      118.39     69.64 o 
  -1   2  12      112.69      155.97     41.19 o 
   0   2  12     1369.91     1377.49    164.74 o 
   1   2  12        1.83       34.79     21.16 o 
   2   2  12        0.06       50.50     34.83 o 
   3   2  12      461.34      479.02     76.25 o 
   4   2  12      116.64      136.23     40.81 o 
   5   2  12      421.03      200.78     75.88 o 
   6   2  12      184.44      153.02     29.78 o 
   7   2  12        2.95       42.81     13.90 o 
   8   2  12      118.31       82.96     24.34 o 
   9   2  12       21.41       32.26     21.97 o 
  10   2  12       12.91       19.22     16.94 o 
  11   2  12       56.11       34.15      8.59 o 
  12   2  12       83.42       30.44     21.13 o 
 -12   3  12     1635.28     1457.60     89.12 o 
 -11   3  12        2.28       76.52     21.67 o 
 -10   3  12     2117.05     1839.62    133.15 o 
  -9   3  12      456.07      373.57     57.65 o 
  -8   3  12     1065.99     1175.78     97.25 o 
  -7   3  12        4.86       53.04     23.34 o 
  -6   3  12     1838.47     1773.44     94.48 o 
  -5   3  12      520.42      420.61     52.44 o 
  -4   3  12     3274.86     3461.12    108.20 o 
  -3   3  12     1359.45     1373.68    119.49 o 
  -2   3  12     1817.75     2166.85    230.34 o 
  -1   3  12     4314.18     4591.22    255.91 o 
   0   3  12       49.91       88.60     31.81 o 
   1   3  12      656.68      757.06    102.70 o 
   2   3  12       53.30       39.18     34.35 o 
   3   3  12      724.17      521.92    223.75 o 
   4   3  12      727.38      745.63     84.31 o 
   5   3  12     3838.07     4200.78    101.29 o 
   6   3  12        3.29       46.47     24.75 o 
   8   3  12     3028.82     3404.60    160.99 o 
   9   3  12      406.14      271.59     82.90 o 
  10   3  12      753.98      411.70    197.34 o 
  11   3  12       65.50       57.83     16.50 o 
  12   3  12      325.57      172.07    103.66 o 
 -11   4  12     1911.33     1662.11     98.79 o 
 -10   4  12        8.40       62.00     15.94 o 
  -9   4  12     3708.19     3742.46    131.68 o 
  -8   4  12        2.64       40.20     16.89 o 
  -7   4  12     5800.77     5757.76    261.94 o 
  -6   4  12      256.70      296.00     39.03 o 
  -5   4  12     2443.20     2445.14    104.13 o 
  -4   4  12     2595.84     2730.77    110.28 o 
  -3   4  12     2943.26     3192.39     79.29 o 
  -2   4  12     1071.05     1167.13    166.14 o 
  -1   4  12     1555.69     1635.53    131.96 o 
   0   4  12     3238.63     3448.64    122.16 o 
   1   4  12     1830.74     1963.46    117.93 o 
   2   4  12     8928.24     9274.23    235.75 o 
   3   4  12      718.81      686.01     76.65 o 
   4   4  12     3952.59     4484.15    147.40 o 
   5   4  12     1072.77     1006.39    147.25 o 
   6   4  12     1427.99     1183.26    356.33 o 
   7   4  12      709.98      622.63    130.62 o 
   8   4  12     2478.57     2725.29    866.13 o 
   9   4  12      870.94      549.48    241.30 o 
  10   4  12     1622.24     1122.06    254.71 o 
  11   4  12     2317.98     1792.65    471.33 o 
 -11   5  12        1.21       50.15     15.19 o 
 -10   5  12      491.40      416.23     42.63 o 
  -9   5  12       18.70       35.82     14.95 o 
  -8   5  12      999.59      867.77     87.44 o 
  -7   5  12       25.76       39.81     16.02 o 
  -6   5  12     2165.83     1912.07    108.83 o 
  -5   5  12     1581.77     1591.07     94.74 o 
  -4   5  12     1261.72     1194.43    104.78 o 
  -3   5  12     1688.51     1655.17    125.16 o 
  -2   5  12       26.92       31.84     21.84 o 
  -1   5  12      470.36      514.35     82.35 o 
   0   5  12     1188.40     1099.12     92.99 o 
   1   5  12     1285.55     1396.12    126.05 o 
   2   5  12       69.91       73.93     26.70 o 
   3   5  12     3274.76     3383.85     91.58 o 
   4   5  12      496.13      404.28    124.60 o 
   5   5  12      999.12      923.71    100.60 o 
   6   5  12      180.19      183.10     37.46 o 
   7   5  12      336.43      193.45    110.05 o 
   8   5  12        9.64       21.47     15.18 o 
   9   5  12     1381.62      968.01    172.37 o 
  10   5  12      478.19      249.91     51.12 o 
 -10   6  12      222.33      169.54     50.58 o 
  -9   6  12      870.35      745.99    114.40 o 
  -8   6  12      183.36      158.47     35.06 o 
  -7   6  12      106.49       61.47     18.18 o 
  -6   6  12      106.40       57.92     34.23 o 
  -5   6  12       82.90       94.02     20.77 o 
  -4   6  12       63.58      103.34     45.52 o 
  -3   6  12       32.99       96.51     45.87 o 
  -2   6  12       31.88       53.54     38.34 o 
  -1   6  12      267.48      294.89     55.46 o 
   0   6  12     1030.09      934.91     80.77 o 
   1   6  12       26.04       24.31     21.60 o 
   2   6  12      542.93      550.19     95.29 o 
   3   6  12      261.18      203.69     39.38 o 
   4   6  12        0.21       25.28     15.80 o 
   5   6  12       25.33       67.01     17.47 o 
   6   6  12      186.34      147.11     30.89 o 
   7   6  12       20.56       15.85     12.71 o 
   8   6  12      484.79      207.08    186.96 o 
   9   6  12       12.54       32.78     18.75 o 
  -8   7  12      851.47      701.14     94.28 o 
  -7   7  12       44.44       28.71     51.56 o 
  -6   7  12      824.40      747.90     78.76 o 
  -5   7  12      546.42      561.53     74.74 o 
  -4   7  12     3527.98     3230.61    270.34 o 
  -3   7  12     1519.77     1396.52    119.30 o 
  -2   7  12     1799.68     1721.22    226.96 o 
  -1   7  12     4732.00     4844.88    221.73 o 
   0   7  12       43.56      118.09     33.45 o 
   1   7  12     1747.55     1663.42    138.24 o 
   2   7  12      208.73      260.68     43.93 o 
   3   7  12     1217.50     1334.27    126.74 o 
   4   7  12      211.12      187.47     40.36 o 
   5   7  12     3296.65     3483.94    366.28 o 
   6   7  12        1.07       15.14     19.02 o 
   8   7  12     1626.68     1562.53    163.57 o 
  -7   8  12     2410.25     1999.05    126.37 o 
  -6   8  12     1194.15     1120.48     84.92 o 
  -5   8  12      452.30      387.36     60.11 o 
  -4   8  12      668.21      595.56     73.35 o 
  -3   8  12     3997.96     4258.38    182.90 o 
  -2   8  12     1742.56     1788.52    122.35 o 
  -1   8  12     1363.72     1262.22    146.51 o 
   0   8  12     3506.91     3893.68    152.51 o 
   1   8  12       26.65       85.79     20.38 o 
   2   8  12     2434.89     2511.09    195.37 o 
   3   8  12        0.34       42.91     19.75 o 
   4   8  12     2262.45     2299.39    198.43 o 
   5   8  12        5.81       68.23     20.96 o 
   6   8  12     2581.14     2497.02    253.46 o 
  -4   9  12       22.87       39.37     15.31 o 
  -3   9  12       76.22       86.86     28.31 o 
  -2   9  12      523.72      569.75     61.55 o 
  -1   9  12      936.93      947.92    163.61 o 
   0   9  12      298.20      368.77     53.27 o 
   1   9  12     1373.02     1368.25     91.65 o 
   2   9  12      127.47      122.32     34.83 o 
   3   9  12      798.70      599.75    132.25 o 
   4   9  12        0.29       47.94     24.94 o 
 -11   1  13      131.15       93.66     30.06 o 
 -10   1  13      852.65      824.73     97.09 o 
  -9   1  13     1663.56     1661.19    105.67 o 
  -8   1  13     2019.76     1688.63    117.83 o 
  -7   1  13      776.25      986.69     87.45 o 
  -6   1  13      977.76      937.57    163.93 o 
  -5   1  13     3338.20     3182.57    106.86 o 
  -4   1  13       45.36      154.94     44.93 o 
  -3   1  13     1343.30     1495.59    193.36 o 
  -2   1  13       72.52       22.24     27.32 o 
  -1   1  13     1887.65     1959.91    248.34 o 
   0   1  13       29.88       56.01     25.13 o 
   1   1  13     4256.41     4589.85    239.88 o 
   2   1  13       59.18      -27.07     22.35 o 
   3   1  13     3866.02     3907.37    107.00 o 
   4   1  13     2075.72     2209.72    155.35 o 
   5   1  13      266.81      343.29     59.59 o 
   6   1  13     3586.39     3619.69     89.26 o 
   7   1  13       78.19       22.73     19.51 o 
   8   1  13      724.56      396.81    207.06 o 
   9   1  13      624.30      236.15    160.75 o 
  11   1  13      234.15       82.68     42.46 o 
 -11   2  13     1578.41     1382.35    117.54 o 
 -10   2  13     1647.49     1561.18    128.86 o 
  -9   2  13       52.46       46.98     69.77 o 
  -8   2  13      821.94      708.07     85.08 o 
  -7   2  13      641.72      707.67    114.40 o 
  -6   2  13      304.31      210.76     35.75 o 
  -5   2  13     2642.20     2674.64    119.47 o 
  -4   2  13     8207.89     8501.36    344.72 o 
  -3   2  13       98.15      121.40     39.56 o 
  -2   2  13     7353.67     7568.22    311.43 o 
  -1   2  13      788.39      892.09    126.25 o 
   0   2  13     2354.11     2472.91    140.57 o 
   1   2  13      363.29      425.41     73.33 o 
   2   2  13     4003.97     3974.36    139.17 o 
   3   2  13       84.53      190.93     42.00 o 
   4   2  13     8753.61     9005.08    322.98 o 
   5   2  13     1749.53     1777.26    108.93 o 
   6   2  13     3056.17     3109.46    170.08 o 
   8   2  13      744.09      439.51    184.60 o 
  10   2  13      507.90      182.76    122.40 o 
  11   2  13     1736.16      302.40     94.90 o 
 -11   3  13      194.34      118.28     42.89 o 
 -10   3  13      339.56      291.09     47.62 o 
  -9   3  13      219.40      207.14     39.14 o 
  -8   3  13      377.40      322.90     56.23 o 
  -7   3  13      374.99      359.84     81.09 o 
  -6   3  13      642.75      680.87     78.57 o 
  -5   3  13     2347.59     2506.97     65.94 o 
  -4   3  13       27.25       99.62     37.76 o 
  -3   3  13     5231.92     5417.48    219.58 o 
  -2   3  13      168.20      237.20     77.05 o 
  -1   3  13      788.37      819.08    100.68 o 
   0   3  13      311.67      359.99     61.28 o 
   1   3  13     2895.76     2811.68     90.68 o 
   2   3  13      200.83      154.75     25.51 o 
   3   3  13     3505.19     3438.22     73.95 o 
   4   3  13     2051.17     1469.64    466.18 o 
   5   3  13     1255.63      595.68    561.75 o 
   6   3  13     1163.36      847.23    298.02 o 
   7   3  13      240.67      133.00     73.12 o 
   8   3  13      127.55       99.54     56.89 o 
   9   3  13      921.19      532.09    236.75 o 
  10   3  13      397.44      280.35     87.75 o 
 -10   4  13       12.99       74.10     16.32 o 
  -9   4  13       23.61       57.66     17.07 o 
  -8   4  13       83.44       77.99     17.00 o 
  -7   4  13       18.37       51.53     13.53 o 
  -6   4  13        2.96       38.75     16.91 o 
  -5   4  13       29.28       45.80     19.84 o 
  -4   4  13        3.07       15.33      9.63 o 
  -3   4  13      291.52      304.73     46.76 o 
  -2   4  13      152.48      138.41     55.51 o 
  -1   4  13        0.59       15.21     27.71 o 
   0   4  13      443.84      350.21     78.65 o 
   1   4  13      295.45      278.02     35.84 o 
   2   4  13      142.46      151.12     32.16 o 
   3   4  13      165.21      124.43     28.15 o 
   4   4  13       30.47       12.26     12.40 o 
   5   4  13      430.20      198.80    147.64 o 
   6   4  13      345.80      127.47    121.34 o 
   7   4  13      285.01      171.88     90.87 o 
   8   4  13       21.35       58.04     19.19 o 
   9   4  13      258.67      192.16     42.55 o 
  10   4  13      321.28      183.47     52.77 o 
  -9   5  13      478.43      422.42     48.14 o 
  -8   5  13     3067.23     2574.40    159.11 o 
  -7   5  13     3002.59     2880.58    108.15 o 
  -6   5  13       68.95       55.29     21.42 o 
  -5   5  13     2389.29     2409.00    143.58 o 
  -4   5  13       68.79       39.25     14.11 o 
  -3   5  13     1198.85     1131.44    111.13 o 
  -2   5  13      337.67      382.69     54.54 o 
  -1   5  13     2829.23     2978.07     79.29 o 
   0   5  13       19.27       53.08     18.04 o 
   1   5  13     5836.94     6121.89    195.02 o 
   2   5  13     1235.08     1148.45    103.75 o 
   3   5  13     1796.11     1634.25    218.53 o 
   4   5  13     1444.98     1386.70    220.13 o 
   5   5  13      302.05      238.52     66.59 o 
   6   5  13      966.85      792.52    195.54 o 
   7   5  13      790.32      538.18    169.08 o 
   8   5  13      788.85      534.49    173.73 o 
   9   5  13      453.14      234.61     87.80 o 
  -8   6  13      953.20      913.48     88.12 o 
  -7   6  13      711.66      583.65     64.38 o 
  -6   6  13      841.08      754.82     79.65 o 
  -5   6  13      640.36      518.48     66.88 o 
  -4   6  13     2952.76     2839.16    121.49 o 
  -3   6  13      326.57      285.95     41.50 o 
  -2   6  13     4021.97     4306.03    282.11 o 
  -1   6  13       19.46      114.38     33.38 o 
   0   6  13     2271.09     2368.18    115.38 o 
   1   6  13      916.37      742.69    181.90 o 
   2   6  13     2191.89     1474.63    364.15 o 
   3   6  13      863.57      856.31     79.77 o 
   4   6  13     1736.35     1462.98    359.36 o 
   5   6  13      782.98      547.82    218.19 o 
   6   6  13     2124.63     2061.28    353.33 o 
   7   6  13     2299.13     1969.52    368.24 o 
   8   6  13      528.66      240.38    161.30 o 
  -7   7  13       14.39       11.65     22.54 o 
  -6   7  13      365.92      360.79     63.20 o 
  -5   7  13      358.54      361.62     68.29 o 
  -4   7  13       82.34       54.30     23.59 o 
  -3   7  13      976.02     1197.75    129.11 o 
  -2   7  13      228.51      251.20     49.98 o 
  -1   7  13      307.31      243.04     46.51 o 
   0   7  13      621.30      705.04     89.98 o 
   1   7  13      597.89      617.87     86.66 o 
   2   7  13       97.67       61.61     31.32 o 
   3   7  13      394.44      312.71     58.29 o 
   4   7  13      334.66      305.90     93.26 o 
   5   7  13      721.08      506.89    246.11 o 
   6   7  13      236.43      167.54     43.92 o 
  -4   8  13      395.29      373.69     57.77 o 
  -3   8  13      169.65      229.25     52.71 o 
  -2   8  13      983.94      885.30    160.32 o 
  -1   8  13      275.66      306.67     60.46 o 
   0   8  13       62.45       53.78     24.81 o 
   1   8  13      534.70      509.80     56.76 o 
   2   8  13       15.85       48.89     19.57 o 
   3   8  13        2.31       31.47     18.50 o 
   4   8  13       92.10      122.38     27.20 o 
 -10   0  14     2096.11     1729.22    103.61 o 
  -9   0  14      973.87      748.59    156.95 o 
  -8   0  14     1230.16      963.24    193.22 o 
  -7   0  14      476.62      537.40    139.00 o 
  -6   0  14     2580.90     2283.03    287.43 o 
  -5   0  14      112.30      146.69     70.74 o 
  -4   0  14     3875.66     4208.28    242.95 o 
  -3   0  14     2217.36     2403.90    375.51 o 
  -2   0  14     1858.08     1937.49    167.25 o 
  -1   0  14      205.35      236.41     63.76 o 
   0   0  14     1471.69     1576.49    145.99 o 
   1   0  14     1117.80     1031.95    249.32 o 
   2   0  14     4539.96     4851.27    256.17 o 
   3   0  14     1875.01     1546.26    194.33 o 
   4   0  14      593.21      585.29    166.72 o 
   5   0  14     6499.51     7251.80   2265.15 o 
   6   0  14        4.93       29.09     17.04 o 
   7   0  14     3367.55     3626.62    269.80 o 
   8   0  14      154.51       33.77     82.10 o 
   9   0  14      747.40      362.20    289.45 o 
  10   0  14      105.88       70.30     31.28 o 
 -10   1  14       97.86      124.62     44.42 o 
  -9   1  14      738.72      835.20    175.19 o 
  -8   1  14        0.33       50.69     23.78 o 
  -7   1  14      409.36      342.01     74.24 o 
  -6   1  14      529.60      490.11     88.17 o 
  -5   1  14     1283.32     1249.57    157.75 o 
  -4   1  14      115.95      120.93     32.75 o 
  -3   1  14     4162.53     4388.82    176.31 o 
  -2   1  14      442.09      406.86     74.98 o 
  -1   1  14     1251.38     1369.36    169.71 o 
   0   1  14      683.07      703.55    143.52 o 
   1   1  14      400.08      450.55     89.59 o 
   2   1  14      515.94      514.32    104.54 o 
   3   1  14     1799.61     1717.18    111.81 o 
   4   1  14      818.11      831.56    145.39 o 
   5   1  14      244.57      239.07     52.61 o 
   6   1  14     1986.11     2179.48    175.96 o 
   7   1  14       30.93       45.61     18.09 o 
   8   1  14     1115.56      509.44    305.75 o 
   9   1  14       25.61       22.39     19.06 o 
  10   1  14      518.05      166.85    110.45 o 
 -10   2  14       47.01       68.50     25.61 o 
  -9   2  14      187.63      181.58     35.53 o 
  -8   2  14        0.78       11.23     21.12 o 
  -7   2  14       66.39       43.61     21.54 o 
  -6   2  14       58.13      129.48     52.22 o 
  -5   2  14       45.50       70.62     33.24 o 
  -4   2  14      189.52      191.90    122.38 o 
  -3   2  14      236.15      352.88     55.50 o 
  -2   2  14      116.30       67.61     23.18 o 
  -1   2  14      389.87      410.00     75.89 o 
   0   2  14      492.70      446.89     95.50 o 
   1   2  14      335.92      335.32     53.43 o 
   2   2  14       79.11       87.78     41.69 o 
   3   2  14      210.21      160.73     38.64 o 
   4   2  14      224.32      164.80     56.39 o 
   5   2  14       53.34       14.14     18.81 o 
   6   2  14        4.93       26.04     22.53 o 
   7   2  14      140.43       82.32     21.88 o 
   8   2  14        1.12       12.38     14.12 o 
   9   2  14      152.27      133.93     33.83 o 
  -9   3  14      574.60      719.94    127.29 o 
  -8   3  14      116.66       70.08     17.09 o 
  -7   3  14     1105.21     1010.94    115.54 o 
  -6   3  14      195.87       79.57     31.68 o 
  -5   3  14     1318.58     1160.77    146.13 o 
  -4   3  14       35.18       45.07     19.38 o 
  -3   3  14     2479.11     2982.33    276.36 o 
  -2   3  14       61.51       40.79     49.32 o 
  -1   3  14     2323.84     2503.54    227.55 o 
   0   3  14      845.92      982.83    103.17 o 
   1   3  14     1236.30      586.89    475.35 o 
   2   3  14     2050.58     2042.38     77.82 o 
   3   3  14      811.03      685.28    167.17 o 
   4   3  14      561.02      317.93    116.15 o 
   5   3  14      187.35      123.71     40.15 o 
   6   3  14     1426.55      740.64    394.02 o 
   7   3  14      133.84      186.65     39.78 o 
   9   3  14       54.91       64.25     20.67 o 
  -8   4  14     2316.50     1999.39     81.12 o 
  -7   4  14       83.01       51.61     29.93 o 
  -6   4  14     3446.28     3278.59    159.02 o 
  -5   4  14      117.16       72.90     33.23 o 
  -4   4  14     3655.00     3523.69    233.55 o 
  -3   4  14      416.03      306.00    153.44 o 
  -2   4  14     2727.95     2895.62     94.38 o 
  -1   4  14      948.73     1009.30    105.49 o 
   0   4  14      836.96      823.90     83.38 o 
   1   4  14      513.11      641.13     82.07 o 
   2   4  14     2876.35     2962.58    266.97 o 
   3   4  14     1991.46     1662.94    181.21 o 
   4   4  14      716.28      634.50     91.98 o 
   5   4  14     3399.88     3615.13    181.61 o 
   6   4  14        2.94       57.14     18.19 o 
   7   4  14     1694.34     1583.20    186.04 o 
   8   4  14        0.71       66.94     18.55 o 
  -7   5  14      758.29      571.82     65.54 o 
  -6   5  14       13.79       55.61     15.18 o 
  -5   5  14     1022.51      833.18    107.98 o 
  -4   5  14       30.86       31.30     14.18 o 
  -3   5  14     3106.73     3097.91    154.17 o 
  -2   5  14      541.39      554.01     82.25 o 
  -1   5  14      795.98      831.33     77.12 o 
   0   5  14      657.63      621.43     89.16 o 
   1   5  14      179.99      189.54     39.69 o 
   2   5  14      267.45      152.49     63.27 o 
   3   5  14     1441.90      818.24    383.16 o 
   4   5  14     1078.54      824.83    211.42 o 
   5   5  14      227.07      138.31     82.87 o 
   6   5  14     1183.17     1034.30    300.23 o 
   7   5  14        1.18       55.63     22.74 o 
  -6   6  14      425.01      358.35     44.59 o 
  -5   6  14      308.55      304.53     43.14 o 
  -4   6  14      151.35      110.37     32.79 o 
  -3   6  14       19.27       71.65     18.15 o 
  -2   6  14        3.22       34.93     34.31 o 
  -1   6  14       33.20       82.93     20.61 o 
   0   6  14       69.66       72.97     30.83 o 
   1   6  14        0.46       41.97     35.05 o 
   2   6  14      100.85       85.01     53.29 o 
   3   6  14      486.99      507.61     76.25 o 
   4   6  14      224.56      187.89     40.47 o 
   5   6  14      127.13      105.39     37.23 o 
   6   6  14      116.35       99.51     29.15 o 
  -4   7  14        5.28      113.71     31.90 o 
  -3   7  14     2123.29     1714.38    208.51 o 
  -2   7  14       27.16       35.25     25.06 o 
  -1   7  14     2171.75     2144.42    218.14 o 
   0   7  14     1077.77     1209.80     81.88 o 
   1   7  14      573.60      467.10     49.64 o 
   2   7  14     1806.07     1515.09    126.40 o 
   3   7  14      401.89      438.67     51.69 o 
  -8   1  15       63.21       92.02     40.95 o 
  -7   1  15     1060.27      994.60     81.64 o 
  -6   1  15      203.27      132.59     38.65 o 
  -5   1  15     1574.72     1553.24    159.57 o 
  -4   1  15     1352.03     1186.17    190.49 o 
  -3   1  15      558.13      462.68     83.39 o 
  -2   1  15     2212.34     2414.12    266.08 o 
  -1   1  15      418.97      459.19     83.61 o 
   0   1  15      739.29      809.90    101.15 o 
   1   1  15      926.89      921.92    127.00 o 
   2   1  15     1670.69     1625.35    115.10 o 
   3   1  15      272.49      239.68     49.98 o 
   4   1  15     2477.64     2751.90    121.76 o 
   5   1  15      181.68      261.13     58.58 o 
   7   1  15      549.33      425.93     95.40 o 
   8   1  15      319.49      201.95     52.40 o 
  -8   2  15     1685.32     1693.24    109.82 o 
  -7   2  15      839.43     1028.21    122.02 o 
  -6   2  15     1051.33     1220.28    167.19 o 
  -5   2  15       66.05      109.59     35.75 o 
  -4   2  15     2751.37     2813.39    156.57 o 
  -3   2  15     1171.64     1305.42    181.24 o 
  -2   2  15     3850.79     4030.19    230.09 o 
  -1   2  15     4721.56     5221.92    184.10 o 
   0   2  15      394.79      467.90     90.95 o 
   1   2  15     6310.36     6951.13    154.46 o 
   2   2  15        1.99       62.26     61.10 o 
   3   2  15     2169.45     1876.46    171.67 o 
   4   2  15       60.70       11.21     22.74 o 
   5   2  15     2012.08     1805.02    240.35 o 
   6   2  15      123.14       58.88     36.00 o 
  -7   3  15      344.83      361.20     83.92 o 
  -6   3  15      178.03      125.52     35.98 o 
  -5   3  15     1335.89     1333.64    181.82 o 
  -4   3  15      135.37      140.93     45.63 o 
  -3   3  15     1090.54     1195.67    170.85 o 
  -2   3  15     1134.70     1211.69    168.23 o 
  -1   3  15       95.06      211.49     75.71 o 
   0   3  15      924.40      521.67    287.65 o 
   1   3  15        8.14       64.05     21.77 o 
   2   3  15      198.98      116.33     61.86 o 
   3   3  15      725.90      536.62    127.62 o 
   4   3  15     2280.42     1914.47    314.79 o 
   5   3  15       33.36       43.64     27.73 o 
   7   3  15      348.55       83.01     84.49 o 
  -6   4  15       50.25       64.55     23.02 o 
  -5   4  15      101.74       58.37     36.51 o 
  -4   4  15       31.66       30.38     37.10 o 
  -3   4  15       13.76       54.48     26.33 o 
  -2   4  15       66.92       42.84     17.37 o 
  -1   4  15        8.17       28.90     18.80 o 
   0   4  15      738.51      726.34     89.63 o 
   1   4  15     1095.92      730.59    107.37 o 
   2   4  15        5.03       46.76     17.24 o 
   3   4  15      276.39      226.75     47.00 o 
   4   4  15      178.53      188.49     45.07 o 
   5   4  15      148.13       92.43     22.10 o 
   6   4  15      143.28      129.94     29.37 o 
  -5   5  15     2122.30     1897.54    138.61 o 
  -4   5  15     2158.33     2085.13    148.74 o 
  -3   5  15       60.48       71.44     24.72 o 
  -2   5  15      526.46      542.77     69.11 o 
  -1   5  15      372.09      499.23     53.28 o 
   0   5  15      300.69      303.84     55.42 o 
   1   5  15      800.41      639.95     98.58 o 
   2   5  15     1443.12     1254.77    283.91 o 
   3   5  15      361.57      229.92    111.78 o 
   4   5  15     3182.75     3164.77    358.53 o 
  -2   6  15     1398.88     1418.56    129.97 o 
  -1   6  15      978.68      858.45    152.29 o 
   0   6  15      209.50      193.26     44.08 o 
   1   6  15     2436.79     2088.40    165.23 o 
   2   6  15        8.83       18.15     19.69 o 
  -6   0  16      928.39      720.89    214.55 o 
  -5   0  16     1094.55      811.28    236.46 o 
  -4   0  16     1387.79     1344.62    219.02 o 
  -3   0  16     2938.64     3068.14    279.09 o 
  -2   0  16       89.30      102.82     31.67 o 
  -1   0  16     3244.57     3346.50    184.86 o 
   0   0  16        0.49       57.86     24.54 o 
   1   0  16     1148.10     1065.95    208.57 o 
   2   0  16       10.60       18.71     36.44 o 
   3   0  16     1191.04     1191.67    221.73 o 
   4   0  16      689.87      690.78    201.96 o 
   5   0  16     2302.56     1635.06    206.17 o 
  -5   1  16      128.99       87.78     52.06 o 
  -4   1  16       98.86      174.25     55.45 o 
  -3   1  16      845.94      657.49    148.19 o 
  -2   1  16     1736.17     2021.25    312.48 o 
  -1   1  16        0.13       30.85     21.58 o 
   0   1  16     2200.22     2031.74    140.81 o 
   1   1  16      440.37      449.05     82.95 o 
   2   1  16      595.99      585.28    100.20 o 
   3   1  16      111.52      115.11     31.72 o 
   4   1  16      195.47      139.33     79.94 o 
   5   1  16      115.79       63.28     21.56 o 
  -5   2  16      143.88      148.39     42.40 o 
  -4   2  16        4.11       81.94     32.11 o 
  -3   2  16      234.57      350.28     81.64 o 
  -2   2  16       12.33       79.00     35.45 o 
  -1   2  16       22.26       46.21     22.71 o 
   0   2  16       74.06      134.16     87.79 o 
   1   2  16        5.46       47.76     20.93 o 
   2   2  16      132.48      124.50     41.47 o 
   3   2  16       37.28       54.93     19.27 o 
   4   2  16      299.74      152.49     65.28 o 
   5   2  16       61.75       82.76     20.70 o 
  -4   3  16      348.45      327.81     65.00 o 
  -3   3  16      424.30      350.05     73.09 o 
  -2   3  16     1703.74     1575.63    192.08 o 
  -1   3  16       10.77       54.00     24.74 o 
   0   3  16     2453.51     2283.00    217.96 o 
   1   3  16      178.04      135.15     74.12 o 
   2   3  16     1747.69     1411.40    319.95 o 
   3   3  16      562.12      364.14     79.03 o 
   4   3  16      119.69       93.80     45.44 o 
  -2   4  16       15.16       30.86     21.15 o 
  -1   4  16     1698.59     1827.48    184.59 o 
   0   4  16        0.23       55.60     20.23 o 
   1   4  16     2103.90     2213.27    148.74 o 
   2   4  16      287.31      296.00     57.11 o 
                                                 
